# Supplementary material for: Transcriptome analysis identifies putative multi-gene signature distinguishing benign and malignant pancreatic head mass
Source: J Transl Med. 2020 Nov 7;18:420. doi: 10.1186/s12967-020-02597-1 (PMC7648960; doi:10.1186/s12967-020-02597-1)
Supplement: Supplementary file 11 — Additional file 11: Table S4. Coding DEGs-PC vs. N: This table shows the list of coding DEGs in Pancreatic cancer tissues as compared to Normal tissues [file 12967_2020_2597_MOESM11_ESM.xlsx]

## Sheet: Sheet1
Gene Symbol	TranscriptclusterID	LogFC	P.value	P.value.adj
ABAT	TC16000148.hg.1	-1.376	0	9e-06
ABCG2	TC04002625.hg.1	1.157	0.00348	0.019936
ABHD17C	TC15000751.hg.1	1.436	0.00015	0.002785
ACADL	TC02002731.hg.1	-1.387	0	5e-06
ACAT1	TC11002856.hg.1	-1.255	3e-05	0.000804
ACAT2	TC06003166.hg.1	1.18	0.00158	0.011915
ACSL5	TC10000813.hg.1	2.189	9e-05	0.001885
ACSM3	TC16001441.hg.1	-1.756	6e-05	0.001507
ACTB	TC07002772.hg.1	1.783	0.0014	0.011067
ADAM28	TC08000190.hg.1	1.08	0.00163	0.012146
ADAM9	TC08001887.hg.1	1.363	0.00041	0.005111
ADAMDEC1	TC08000191.hg.1	1.497	0.00414	0.02237
ADAMTS12	TC05002946.hg.1	1.142	0.00928	0.038157
ADAMTS5	TC21000892.hg.1	1.092	0.00077	0.007593
ADAMTSL3	TC15002331.hg.1	-1.256	8e-05	0.001822
AGMAT	TC01002246.hg.1	1.457	0.0009	0.008394
AGR2	TC07001163.hg.1	1.512	0.00069	0.007114
AGR3	TC07001164.hg.1	1.66	0.00205	0.014014
AHR	TC07000112.hg.1	1.051	0.0003	0.004159
AKR1B10	TC07002600.hg.1	2.555	0.00078	0.007677
ALB	TC04000403.hg.1	-4.956	0	2e-06
ALDH1L2	TC12001910.hg.1	-1.793	0	5.5e-05
AMBP	TC09001506.hg.1	-1.132	0	9.4e-05
AMY2A	TC01000920.hg.1	-7.571	0	5e-06
ANKS4B	TC16000228.hg.1	1.394	0.00021	0.003329
ANLN	TC07000235.hg.1	2.523	0	8.5e-05
ANO1	TC11002761.hg.1	1.093	0.00048	0.005631
ANPEP	TC15001837.hg.1	-2.487	0.00095	0.008712
ANXA10	TC04000836.hg.1	2.399	0.00089	0.008335
ANXA11	TC10002734.hg.1	1.055	2e-05	0.000624
ANXA13	TC08001593.hg.1	1.503	0.00129	0.01054
ANXA9	TC01001197.hg.1	-1.155	0	2e-05
AOX1	TC02001162.hg.1	-2.924	0	7e-06
APOBEC1	TC12001163.hg.1	1.304	0.0002	0.003243
APOC3	TC11002891.hg.1	1.093	0.01315	0.047886
AQP1	TC07002236.hg.1	-1.7	0.00024	0.003622
AQP12B	TC02002939.hg.1	-1.352	0	6e-06
AQP8	TC16000284.hg.1	-2.491	0	9e-06
ARHGAP11A	TC15000223.hg.1	1.27	3e-05	0.000842
ARHGAP42	TC11000944.hg.1	1.267	4e-05	0.001075
ARRB1	TC11002092.hg.1	-1.054	0	0.000132
ARSE	TC0X000806.hg.1	-1.052	0	0.000133
ASPM	TC01006023.hg.1	1.882	0	0.000109
ATAD2	TC08001584.hg.1	1.525	6e-05	0.001532
ATAD5	TC17000355.hg.1	1.124	0.00039	0.004923
ATOH1	TC04000499.hg.1	1.081	0.00634	0.029673
AZGP1	TC07001652.hg.1	-1.604	0	2.9e-05
B2M	TC15002179.hg.1	1.819	0.00019	0.003157
BACE1	TC11003367.hg.1	-3.141	0	5e-06
BCAT1	TC12001309.hg.1	-2.187	0	2.4e-05
BEX1	TC0X002165.hg.1	-1.194	0	0.000234
BHLHA15	TC07000583.hg.1	-1.106	0	0.000141
BICC1	TC10000362.hg.1	-1.373	0.00196	0.013617
BNIP3	TC10001769.hg.1	-2.917	0	1e-06
BRCA1	TC17002645.hg.1	1.17	0.00027	0.003905
BRCA2	TC13000111.hg.1	1.062	2e-05	0.000755
BRIP1	TC17001769.hg.1	1.252	0.00027	0.003957
BROX	TC01005050.hg.1	1.184	0.00718	0.032098
BRSK2	TC11000043.hg.1	-1.046	0	9e-06
BTG2	TC01001685.hg.1	-2.296	0	2.8e-05
BUB1	TC02002204.hg.1	1.481	5e-05	0.001324
C10orf10	TC10001216.hg.1	-1.704	0	1.9e-05
C12orf36	TC12002771.hg.1	1.531	0.00078	0.007659
C17orf78	TC17000446.hg.1	1.696	0.01076	0.042023
C2CD4B	TC15001511.hg.1	-1.539	0	2e-06
C5	TC09001542.hg.1	-1.352	9e-05	0.001885
C6	TC05001304.hg.1	-2.089	0	0.00017
C6orf47	TC6_mcf_hap5000139.hg.1	1.11	1e-05	0.000421
C7	TC05000187.hg.1	-2.159	0.00126	0.010349
CA12	TC15001541.hg.1	-1.811	0	0.000118
CAMK1D	TC10000093.hg.1	-1.051	1e-05	0.000326
CAMK2N1	TC01002314.hg.1	1.005	0	0.000187
CASC5	TC15000290.hg.1	1.389	0.00016	0.002793
CASP8	TC02003767.hg.1	1.038	0.00013	0.002539
CATSPERB	TC14001439.hg.1	-1.049	0.00012	0.002311
CBS	TC21000500.hg.1	-1.248	0	1.1e-05
CCDC110	TC04001818.hg.1	-1.276	0	6e-06
CCKBR	TC11000129.hg.1	-1.485	0	7e-06
CCL18	TC17000406.hg.1	1.269	0.00659	0.030383
CCL24	TC07001536.hg.1	1.444	0.00439	0.023224
CCNA2	TC04001516.hg.1	2.327	0	0.000253
CCNB1	TC05002418.hg.1	2.102	0	0.000227
CCNB2	TC15000449.hg.1	1.534	2e-05	0.000715
CD24	TC0Y000182.hg.1	-1.081	5e-05	0.001302
CD38	TC04000145.hg.1	1.095	0.00039	0.004966
CD58	TC01005732.hg.1	1.309	0.0007	0.007211
CD68	TC17000103.hg.1	1.101	0.00148	0.011345
CDC25C	TC05003257.hg.1	1.15	0.00171	0.012495
CDC6	TC17000495.hg.1	1.312	0.0001	0.002089
CDCA7	TC02001035.hg.1	1.874	3e-05	0.000883
CDH11	TC16001165.hg.1	1.355	0.00116	0.009783
CDH17	TC08001431.hg.1	2.556	0.00228	0.014979
CDK1	TC10000373.hg.1	1.005	0.00018	0.003018
CDKN3	TC14000316.hg.1	1.114	0.00021	0.003359
CDS1	TC04000462.hg.1	1.116	0.00672	0.030777
CEACAM1	TC19002491.hg.1	1.827	0.00073	0.007369
CEACAM5	TC19000583.hg.1	3.075	0.0009	0.008396
CEACAM6	TC19000584.hg.1	2.157	0.0063	0.029542
CEL	TC09000767.hg.1	-6.951	0	4e-06
CELA2A	TC01006265.hg.1	-6.698	0	2e-06
CELA2B	TC01006266.hg.1	-6.844	0	1e-06
CELA3A	TC01006312.hg.1	-6.678	0	5e-06
CELA3B	TC01006313.hg.1	-6.627	0	2e-06
CELP	TC09002316.hg.1	-6.633	0	4e-06
CEMIP	TC15000752.hg.1	1.42	0.0002	0.003285
CENPE	TC04002654.hg.1	2.168	0	0.000123
CENPF	TC01001791.hg.1	2.09	0	0.000224
CEP55	TC10000664.hg.1	1.461	8e-05	0.00187
CERS6	TC02000996.hg.1	1.355	0.00061	0.006567
CES2	TC16001604.hg.1	1.816	0.00079	0.007713
CFTR	TC07000726.hg.1	-2.411	3e-05	0.000819
CGNL1	TC15000437.hg.1	-1.206	0	7.3e-05
CHAC1	TC15000300.hg.1	-1.583	0.00104	0.00916
CHPT1	TC12002538.hg.1	1.158	0.00288	0.017591
CHRM3	TC01005141.hg.1	-1.741	0.00052	0.005942
CKAP2	TC13001100.hg.1	1.751	3e-05	0.000883
CKAP2L	TC02002217.hg.1	1.243	3e-05	0.000894
CKS1B	TC01004760.hg.1	1.086	9e-05	0.001973
CKS2	TC09002074.hg.1	2.457	1e-05	0.000263
CLDN10	TC13001240.hg.1	-2.271	1e-05	0.000279
CLDN18	TC03000742.hg.1	1.956	0.00159	0.011935
CLIC1	TC6_dbb_hap3000236.hg.1	1.188	0	0.000237
CLPS	TC06001667.hg.1	-7.09	0	5e-06
CLRN3	TC10001754.hg.1	2.296	0.00044	0.005393
CLU	TC08002263.hg.1	-1.88	0	0.000187
COCH	TC14000196.hg.1	-1.311	2e-05	0.000663
COL12A1	TC06001879.hg.1	1.833	0.00025	0.003752
COL1A2	TC07002463.hg.1	1.759	0.00555	0.027129
COL5A2	TC02002612.hg.1	1.136	0.00236	0.015321
CPA1	TC07000814.hg.1	-4.13	0	1.9e-05
CPA2	TC07000809.hg.1	-7.148	0	7e-06
CPB1	TC03000799.hg.1	-6.11	0	2.3e-05
CPS1	TC02001246.hg.1	2.086	0.00769	0.033644
CTH	TC01000757.hg.1	-1.149	0.00019	0.003166
CTNND2	TC05001166.hg.1	-1.29	0	2e-06
CTRB1	TC16000617.hg.1	-6.007	0	3.1e-05
CTRB2	TC16001275.hg.1	-6.014	0	2e-05
CTRC	TC01000188.hg.1	-6.596	0	2e-06
CTRL	TC16002087.hg.1	-6.468	0	1e-06
CTSE	TC01001720.hg.1	3.119	0.00069	0.007127
CTSK	TC01003211.hg.1	1.027	0.01329	0.048167
CXCL12	TC10001212.hg.1	-1.362	0	7.2e-05
CXCL14	TC05001804.hg.1	1.335	0.0003	0.004177
CXCL17	TC19001574.hg.1	-2.309	1e-05	0.000382
CXCR4	TC02002378.hg.1	1.318	0.00306	0.018192
CYB5A	TC18000574.hg.1	-1.124	0	2.9e-05
CYP2C18	TC10002972.hg.1	1.592	0.00082	0.007903
CYP2S1	TC19000575.hg.1	1.601	0.00013	0.00252
CYP3A5	TC07003079.hg.1	1.601	0.00791	0.034318
DCDC2	TC06001324.hg.1	-1.486	7e-05	0.001634
DDIT4	TC10000449.hg.1	-1.561	1e-05	0.000421
DDX60	TC04001718.hg.1	1.193	0.0004	0.004996
DEFB1	TC08000906.hg.1	-2.968	0	1.1e-05
DES	TC02001326.hg.1	1.189	0.00186	0.013101
DGKH	TC13000151.hg.1	1.412	7e-05	0.001648
DLGAP5	TC14001155.hg.1	1.832	1e-05	0.000398
DMD	TC0X002024.hg.1	-1.685	0	7.7e-05
DNASE1	TC16000126.hg.1	-1.001	3e-05	0.000954
DOCK11	TC0X000574.hg.1	1.495	0.00014	0.002673
DOPEY2	TC21001061.hg.1	1.019	0.00079	0.007701
DPEP1	TC16000701.hg.1	-1.771	0	2e-05
DPP4	TC02002478.hg.1	1.557	0.00058	0.006377
DPT	TC01003491.hg.1	-1.372	0.00063	0.006762
DTL	TC01001767.hg.1	1.492	9e-05	0.001982
DTNA	TC18000141.hg.1	-1.033	0	0.00018
DUSP1	TC05002066.hg.1	-1.087	0.0002	0.003247
DUSP4	TC08002271.hg.1	-1.422	0.0004	0.005041
ECI2	TC06003424.hg.1	-1.466	0	1.7e-05
ECT2	TC03000930.hg.1	1.743	5e-05	0.001361
EDIL3	TC05001558.hg.1	1.66	0	0.000187
EDNRA	TC04002255.hg.1	1.052	0.00682	0.031032
EEF1G	TC11003185.hg.1	-1.038	0.00105	0.009184
EEF2	TC19001054.hg.1	-1.37	0.00017	0.003003
EFNB2	TC13000860.hg.1	1.339	4e-05	0.001075
EGF	TC04000568.hg.1	-2.53	0	6e-06
EIF2AK3	TC02002074.hg.1	-1.068	0	0.000103
ELF4	TC0X001357.hg.1	1.177	0	0.000133
ELL2	TC05001610.hg.1	-1.353	0	0.00014
EMB	TC05002988.hg.1	2.076	0.00061	0.006603
ENPP1	TC06000985.hg.1	-2.244	0	2e-05
ENTPD3	TC03000208.hg.1	-1.294	0	1.2e-05
EPB41L4B	TC09001466.hg.1	-1.457	0	7e-06
EPC1	TC14002263.hg.1	1.938	0.00073	0.007369
EPHX1	TC01001856.hg.1	-1.13	0	1.7e-05
EPPK1	TC08001736.hg.1	1.165	0.00011	0.002264
EPS8	TC12001282.hg.1	1.034	0.00047	0.00559
EPSTI1	TC13000612.hg.1	1.006	0.00026	0.003841
ERN1	TC17001796.hg.1	-1.383	0	3.2e-05
ERO1LB	TC01004004.hg.1	-2.437	0	9e-06
ERP27	TC12001277.hg.1	-6.663	0	1e-06
ERRFI1	TC01002166.hg.1	-2.513	0	1.1e-05
ESCO2	TC08000213.hg.1	1.275	0.00069	0.007134
ESRRG	TC01006110.hg.1	-1.18	9e-05	0.001963
ETNK1	TC12002285.hg.1	1.402	0.00049	0.005729
EXO1	TC01001976.hg.1	1.089	0.00018	0.003018
F11	TC04000916.hg.1	-1.836	0	4e-06
F5	TC01003498.hg.1	1.786	0.00601	0.028597
F8	TC0X001547.hg.1	-1.243	1e-05	0.000321
FABP2	TC04001500.hg.1	1.551	0.01247	0.046227
FAM102B	TC01000931.hg.1	1.055	0.00021	0.003359
FAM111B	TC11000482.hg.1	1.889	1e-05	0.000421
FAM129A	TC01003624.hg.1	-1.993	0	5e-06
FAM3B	TC21000187.hg.1	-1.189	0	7.1e-05
FAM72C	TC01003174.hg.1	1.113	0.00018	0.003086
FAM72D	TC01003085.hg.1	1.88	3e-05	0.000867
FAM83B	TC06000675.hg.1	1.378	0.00106	0.009243
FANCD2	TC03000051.hg.1	1.044	0.00069	0.007127
FANCI	TC15000846.hg.1	1.362	7e-05	0.001707
FAR2	TC12000276.hg.1	1.543	7e-05	0.001648
FAS	TC10002196.hg.1	1.421	2e-05	0.00066
FBXO32	TC08002503.hg.1	1.638	7e-05	0.001617
FCGBP	TC19002479.hg.1	1.78	0.00217	0.014527
FER1L6	TC08000721.hg.1	1.456	0.00064	0.006793
FERMT1	TC20000603.hg.1	1.9	4e-05	0.001109
FGL1	TC08001014.hg.1	-2.352	1e-05	0.000391
FGL2	TC07003035.hg.1	1.093	0.01251	0.046315
FLVCR1	TC01001781.hg.1	1.071	0.00028	0.003995
FOXF2	TC06000010.hg.1	1.002	2e-05	0.000695
FOXM1	TC12001106.hg.1	1.245	3e-05	0.0009
FOXP2	TC07002531.hg.1	-1.036	5e-05	0.001217
FUT2	TC19000709.hg.1	1.025	0.00269	0.016845
FUT3	TC19001085.hg.1	1.257	0.00021	0.003359
FXYD5	TC19002097.hg.1	1.259	3e-05	0.000937
GABARAPL1	TC12000159.hg.1	-1.113	0	7.1e-05
GABRP	TC05000937.hg.1	1.519	0.00106	0.009221
GADD45B	TC19000055.hg.1	-1.397	2e-05	0.000695
GALNT5	TC02000954.hg.1	1.925	3e-05	0.000894
GAMT	TC19001003.hg.1	-1.174	0	0.000142
GAPDH	TC12002203.hg.1	2.136	0.00024	0.003613
GAREM	TC18000446.hg.1	-1.157	0.00058	0.006437
GATM	TC15002814.hg.1	-2.96	0	0.000177
GBP1	TC01002847.hg.1	1.012	0.00031	0.004251
GBP2	TC01006361.hg.1	1.284	6e-05	0.001426
GBP3	TC01002845.hg.1	1.343	0.00041	0.005075
GBP4	TC01002849.hg.1	1.013	0.00214	0.014403
GC	TC04001274.hg.1	-1.202	8e-05	0.001712
GCG	TC02002479.hg.1	-3.589	0	0.00017
GCNT1	TC09002021.hg.1	1.57	0.00132	0.010689
GCNT3	TC15000456.hg.1	1.585	0.00405	0.022079
GDA	TC09000330.hg.1	1.432	0.00094	0.008646
GEN1	TC02000105.hg.1	1.054	3e-05	0.000894
GIMAP4	TC07002675.hg.1	1.121	0.0106	0.041579
GJC3	TC07001651.hg.1	-2.308	0	9e-06
GK5	TC03003122.hg.1	1.14	0.00187	0.013147
GNMT	TC06000590.hg.1	-3.221	0	5e-06
GOLIM4	TC03001978.hg.1	1.071	2e-05	0.000752
GP2	TC16000923.hg.1	-6.484	0	2e-06
GPA33	TC01003477.hg.1	1.169	0.0048	0.024574
GPHA2	TC11001919.hg.1	-1.151	0	8e-06
GPR126	TC06001046.hg.1	1.158	0.00205	0.014023
GPR128	TC03000510.hg.1	1.401	0.00821	0.035199
GPR174	TC0X000428.hg.1	1.109	0.00065	0.006881
GPSM2	TC01000936.hg.1	1.711	3e-05	0.000879
GPT2	TC16000426.hg.1	-1.331	1e-05	0.000299
GPX2	TC14001223.hg.1	1.485	0.001	0.008975
GRB14	TC02002486.hg.1	-1.057	0	1.1e-05
GREM1	TC15000226.hg.1	2.179	0.00039	0.004964
GRPR	TC0X000073.hg.1	-2.301	0	2.3e-05
GSDMB	TC17002851.hg.1	1.091	7e-05	0.001605
GSTA1	TC06001803.hg.1	-1.222	1e-05	0.000305
GUCA1C	TC03001634.hg.1	-2.083	0	1.1e-05
GUCY2C	TC12001271.hg.1	1.823	0.00619	0.029158
GZMA	TC05000231.hg.1	1.331	9e-05	0.00188
HELLS	TC10002226.hg.1	1.417	0	0.000172
HEPH	TC0X001747.hg.1	3.023	0	4.4e-05
HERPUD1	TC16000480.hg.1	-1.097	6e-05	0.001507
HEYL	TC01002543.hg.1	-1.053	0	0.000108
HHLA2	TC03000545.hg.1	1.517	0.00215	0.014441
HIST1H2BD	TC06000169.hg.1	1.008	0.00204	0.013982
HIST1H2BM	TC06000265.hg.1	1.319	9e-05	0.002006
HIST1H2BO	TC06000270.hg.1	1.159	0.00119	0.009969
HIST1H4E	TC06002644.hg.1	1.717	0	1.4e-05
HIST2H2BE	TC01003193.hg.1	1.129	0.0009	0.008365
HK2	TC02000466.hg.1	1.235	2e-05	0.000657
HLA-DRB1	TC6_dbb_hap3000180.hg.1	1.276	0.00288	0.01756
HMGB1	TC13001407.hg.1	1.004	0.00072	0.007339
HMGCS2	TC01003050.hg.1	1.485	0.0099	0.039819
HOMER2	TC15001761.hg.1	-2.067	0	3.5e-05
HPGD	TC04001753.hg.1	1.039	0.00043	0.005228
HSD11B2	TC16000540.hg.1	1.119	0.00011	0.002199
IAPP	TC12000230.hg.1	-1.052	0	5.5e-05
IFI27	TC14001821.hg.1	1.625	0.00022	0.003437
IGF1R	TC15000949.hg.1	-1.013	0	5.2e-05
IGFBP2	TC02001281.hg.1	-1.107	0.00013	0.002519
IGH	TC14002211.hg.1	2.536	0.00601	0.028597
IGJ	TC04001270.hg.1	1.501	0.01236	0.045947
IGKC	TC02003396.hg.1	3.639	5e-05	0.001238
IGKV@	TC22000119.hg.1	1.68	0.00867	0.036496
IL22RA1	TC01005333.hg.1	-1.792	0	0.0002
IL2RG	TC0X001121.hg.1	1.148	0.00107	0.009255
IL7R	TC05000159.hg.1	1.185	0.00376	0.021021
IMPA2	TC18000060.hg.1	-1.32	2e-05	0.000667
INHBA	TC07001318.hg.1	1.41	0.0002	0.00324
INSR	TC19001111.hg.1	-1.235	0	1.1e-05
INTS2	TC17002737.hg.1	1.222	0.00017	0.002976
INTS7	TC01006094.hg.1	1.105	0.00111	0.009491
ITGA11	TC15002593.hg.1	1.002	0.00102	0.009074
ITGA2	TC05000218.hg.1	2.144	4e-05	0.001012
ITGB4	TC17000861.hg.1	1.126	0	2.4e-05
ITIH4	TC03003413.hg.1	-1.376	4e-05	0.001056
ITLN1	TC01003409.hg.1	2.016	0.01038	0.041006
ITPR3	TC06000427.hg.1	1.278	1e-05	0.000334
JADE1	TC04000652.hg.1	-1.059	0	5.7e-05
KCNE3	TC11002082.hg.1	1.135	0.00035	0.004635
KCNJ15	TC21000167.hg.1	-1.111	3e-05	0.000923
KCNJ16	TC17000812.hg.1	-2.105	0	2.6e-05
KCNJ5	TC11002952.hg.1	-1.596	0.0001	0.002055
KCNJ8	TC12001299.hg.1	-1.055	3e-05	0.000874
KIAA0922	TC04000774.hg.1	-1.394	0	2.4e-05
KIAA1211	TC04000329.hg.1	1.03	2e-05	0.000796
KIAA1324	TC01004601.hg.1	-1.457	0.00671	0.030754
KIAA1524	TC03001632.hg.1	1.144	3e-05	0.000932
KIAA1551	TC12000295.hg.1	1.037	0.00012	0.0024
KIF14	TC01003679.hg.1	1.345	5e-05	0.001215
KIF15	TC03000242.hg.1	1.162	0.00072	0.007329
KIF18A	TC11001517.hg.1	1.234	5e-05	0.001193
KIF1A	TC02002940.hg.1	-1.039	0	1.4e-05
KIF20B	TC10002200.hg.1	1.43	4e-05	0.001111
KIF23	TC15000638.hg.1	1.607	2e-05	0.000623
KIF2C	TC01000563.hg.1	1.015	0.00015	0.002744
KIF4A	TC0X000376.hg.1	1.255	2e-05	0.000737
KLB	TC04000228.hg.1	-1.179	0	0.000108
KLF5	TC13000273.hg.1	1.544	0.00092	0.008498
KLK1	TC19001758.hg.1	-4.005	0	1e-06
KNTC1	TC12000974.hg.1	1.475	6e-05	0.001404
KPNA2	TC17002860.hg.1	1.659	2e-05	0.000727
KRT19	TC17002906.hg.1	1.32	3e-05	0.000815
KRT20	TC17001473.hg.1	2.687	0.01112	0.042886
KSR1	TC17000311.hg.1	-1.009	0	0.00018
LAMA3	TC18000103.hg.1	1.133	2e-05	0.000712
LAMA4	TC06002025.hg.1	1.099	0.00019	0.003157
LAMC2	TC01001585.hg.1	1.731	0	0.000229
LCORL	TC04002481.hg.1	1.235	0.00383	0.021248
LDHB	TC12001298.hg.1	-1.319	2e-05	0.000748
LGALS3	TC14001693.hg.1	1.835	0.00029	0.004157
LGALS4	TC19001505.hg.1	1.429	0.00025	0.003781
LGALS9	TC17002136.hg.1	1.008	8e-05	0.001807
LGR5	TC12000624.hg.1	2.029	0.00036	0.004718
LMNB1	TC05000604.hg.1	1.211	0.00015	0.002785
LMO3	TC12002781.hg.1	-2.176	0	6e-06
LPAR3	TC01002823.hg.1	-1.656	0	8e-06
LPCAT2	TC16000455.hg.1	1.163	0.00181	0.012896
LPP	TC03002720.hg.1	1.036	0.0009	0.008394
LRIG1	TC03001532.hg.1	-1.296	0	6.7e-05
LRMP	TC12000251.hg.1	-1.047	1e-05	0.000391
LRRC19	TC09000985.hg.1	1.004	0.01176	0.0445
LRRC66	TC04001193.hg.1	1.456	0.00112	0.009572
LTBP1	TC02000219.hg.1	1.081	0.00111	0.009502
LYZ	TC12000611.hg.1	2.948	0.00015	0.002776
MALL	TC02002194.hg.1	1.328	0.00179	0.012851
MBOAT1	TC06001313.hg.1	1.038	0.00198	0.013658
MBOAT2	TC02001556.hg.1	1.146	5e-05	0.001309
MCM6	TC02002376.hg.1	1.312	2e-05	0.000689
MCU	TC10000452.hg.1	1.109	0.00011	0.002227
ME1	TC06001912.hg.1	1.391	0.00135	0.010814
MED27	TC09002823.hg.1	1.011	0.00104	0.00916
METTL7B	TC12000487.hg.1	1.451	0.00077	0.007594
MKI67	TC10001756.hg.1	2.368	1e-05	0.000435
MKNK1	TC01005450.hg.1	-1.398	0	4.5e-05
MMD	TC17001711.hg.1	1.072	0.00014	0.002647
MMP1	TC11003312.hg.1	3.898	5e-05	0.001278
MMP14	TC14000133.hg.1	1.13	0.00025	0.003785
MSLN	TC16001373.hg.1	1.002	0.00461	0.023939
MT1A	TC16002035.hg.1	-1.476	0	9.4e-05
MT1E	TC16000468.hg.1	-1.638	0	7.8e-05
MT1F	TC16000473.hg.1	-1.849	0	7.3e-05
MT1G	TC16001135.hg.1	-2.615	3e-05	0.0009
MT1H	TC16000474.hg.1	-2.01	1e-05	0.000301
MT1HL1	TC01006221.hg.1	-1.616	0	5.5e-05
MT1L	TC16001575.hg.1	-1.335	0	6e-06
MT1M	TC16002074.hg.1	-1.714	0	0.00011
MT1X	TC16000476.hg.1	-2.082	0	1.1e-05
MT2A	TC16002034.hg.1	-1.424	3e-05	0.0009
MTMR11	TC01003197.hg.1	1.13	3e-05	0.00083
MUC12	TC07002494.hg.1	2.934	0.00192	0.0134
MUC13	TC03001719.hg.1	2.721	0.00105	0.009182
MUC15	TC11001505.hg.1	-1.638	0	3e-06
MUC17	TC07002496.hg.1	3.494	0.0097	0.039256
MUC4	TC03003289.hg.1	2.065	0.00136	0.010878
MYB	TC06003070.hg.1	1.54	0.00026	0.003874
MYH11	TC16000898.hg.1	1.159	0.00264	0.016627
MYLK	TC03003056.hg.1	1.517	0	6e-05
MYO1A	TC12003220.hg.1	1.246	0.00137	0.010886
MYO1E	TC15001492.hg.1	1.191	0.00017	0.002956
MYOF	TC10001535.hg.1	1.231	5e-05	0.001361
NAP1L1	TC12002967.hg.1	1.066	0.0018	0.012879
NAPEPLD	TC07001715.hg.1	1.068	7e-05	0.001619
NCAPG	TC04000155.hg.1	1.543	9e-05	0.001996
NCAPH	TC02000582.hg.1	1.019	0.0002	0.003243
NDC1	TC01005497.hg.1	1.121	0.00651	0.030185
NDC80	TC18000009.hg.1	1.902	3e-05	0.000859
NEDD4L	TC18000202.hg.1	-1.006	0.00031	0.004316
NEK2	TC01006091.hg.1	1.836	0.00012	0.002359
NFE2L3	TC07000159.hg.1	1.3	0.0015	0.011487
NFIC	TC19000069.hg.1	-1.052	0	3.5e-05
NID1	TC01004003.hg.1	1.02	0.00063	0.006719
NOD2	TC16001882.hg.1	-1.006	2e-05	0.000596
NOS2	TC17002562.hg.1	1.203	0.00345	0.019824
NQO1	TC16001225.hg.1	2.593	1e-05	0.000562
NR5A2	TC01001645.hg.1	-2.234	0	2e-05
NRCAM	TC07001751.hg.1	-1.228	6e-05	0.001453
NRG4	TC15001683.hg.1	-1.811	0	2e-06
NTN4	TC12001837.hg.1	-1.164	2e-05	0.000707
NUCB2	TC11002576.hg.1	-2.376	0	5e-06
NUF2	TC01001430.hg.1	1.215	8e-05	0.001753
NUP155	TC05001275.hg.1	1.046	0.00436	0.023119
NUPR1	TC16000989.hg.1	-1.136	3e-05	0.000918
NUSAP1	TC15000306.hg.1	1.682	5e-05	0.001208
ONECUT1	TC15001460.hg.1	-2.066	0	4.1e-05
ONECUT2	TC18000727.hg.1	1.136	0.0136	0.04894
OR2J2	TC06002355.hg.1	1.793	0.00277	0.017173
OSBPL3	TC07001206.hg.1	1.336	1e-05	0.000301
OTC	TC0X000177.hg.1	1.468	0.00891	0.037152
P2RX1	TC17001014.hg.1	-1.669	0	6e-06
P4HB	TC17001960.hg.1	-1.178	0	2.8e-05
PABPC4	TC01002541.hg.1	-1.58	0	2e-06
PAIP2B	TC02001974.hg.1	-3.074	0	9e-06
PAK3	TC0X000543.hg.1	-1.434	0	2e-06
PANK2	TC20001070.hg.1	1.002	0.00031	0.004318
PANK3	TC05003341.hg.1	1.315	0.00067	0.006994
PARP4	TC13000491.hg.1	1.006	0.0011	0.009466
PBK	TC08001086.hg.1	1.362	0.00047	0.00559
PCDH18	TC04001565.hg.1	1.385	2e-05	0.000579
PCYT1A	TC03003297.hg.1	1.084	0	9.4e-05
PDGFD	TC11002242.hg.1	-1.388	0.00016	0.002897
PDIA2	TC16002047.hg.1	-2.111	0	9e-06
PDK4	TC07001618.hg.1	-2.462	0	0.000192
PEAK1	TC15002635.hg.1	1.071	0.00026	0.003841
PGA5	TC11003454.hg.1	-1.116	0.00136	0.010851
PGBD5	TC01003956.hg.1	-1.015	0	7e-06
PIK3CG	TC07000687.hg.1	1.055	0.0013	0.010543
PKHD1	TC06001796.hg.1	-1.624	1e-05	0.000404
PKM	TC15002610.hg.1	1.12	0.00014	0.002579
PLA2G1B	TC12002042.hg.1	-6.896	0	8e-06
PLA2G4A	TC01001607.hg.1	1.297	0.00049	0.005704
PLAC8	TC04001344.hg.1	1.053	0.00162	0.012103
PLCB4	TC20000076.hg.1	1.861	0.00012	0.002329
PLEK2	TC14001238.hg.1	1.139	0.00109	0.009384
PLEKHA2	TC08001886.hg.1	1.122	7e-05	0.001634
PLEKHG1	TC06001094.hg.1	1.248	1e-05	0.000282
PLK1	TC16000258.hg.1	1.057	3e-05	0.00097
PLN	TC06003017.hg.1	1.396	0.00166	0.012291
PLS1	TC03000768.hg.1	1.312	0.00703	0.031695
PLTP	TC20000893.hg.1	-1.447	0	7e-06
PLXNA2	TC01006075.hg.1	-1.206	2e-05	0.000665
PM20D1	TC01003755.hg.1	-3.344	0	1e-06
PMP22	TC17001157.hg.1	1.04	0.001	0.008975
PNLIP	TC10000844.hg.1	-7.126	0	1.1e-05
PNLIPRP1	TC10000845.hg.1	-4.695	0	4e-06
PNLIPRP2	TC10000846.hg.1	-5.336	2e-05	0.000801
POC1B	TC12002997.hg.1	1.228	0.00129	0.010532
POSTN	TC13000576.hg.1	1.574	0.00888	0.037057
PPARG	TC03002222.hg.1	1.485	0.00021	0.003312
PPP2R2D	TC10002371.hg.1	-1.3	0	0.000102
PRC1	TC15001858.hg.1	1.145	0.0001	0.002145
PRDX4	TC0X000110.hg.1	-1.341	0	1.1e-05
PRKCI	TC03000914.hg.1	1.078	0.00257	0.016313
PRR11	TC17000718.hg.1	1.528	1e-05	0.000538
PRSS3	TC09000155.hg.1	-1.564	0	5.1e-05
PSAT1	TC09000358.hg.1	-1.09	0.00219	0.014582
PSEN1	TC14001762.hg.1	1.161	0.00071	0.007291
PSMD1	TC02003882.hg.1	1.142	0.00043	0.005301
PSMD6	TC03001522.hg.1	-1.081	1e-05	0.000334
PTF1A	TC10000166.hg.1	-2.568	0	1e-06
PTPRS	TC19002300.hg.1	-1.436	0.00011	0.002199
PYGB	TC20001170.hg.1	1.059	0.00056	0.006213
RAB31	TC18000047.hg.1	1.11	0.01362	0.048982
RAB3D	TC19001181.hg.1	-1.007	1e-05	0.00037
RACGAP1	TC12001489.hg.1	1.335	2e-05	0.000589
RAD51AP1	TC12000062.hg.1	1.109	0.00044	0.005362
RALGPS2	TC01001544.hg.1	1.103	0.00044	0.005359
RARRES2	TC07002016.hg.1	-1.363	6e-05	0.001506
RASA2	TC03002567.hg.1	1.057	0.00219	0.014575
RBP1	TC03003114.hg.1	-2.181	0	0.000195
RBPJL	TC20000344.hg.1	-2.948	0	1e-06
RC3H2	TC09002781.hg.1	1.227	0.00243	0.015645
RCC2	TC01002289.hg.1	1.097	0.00025	0.003801
REG1A	TC02000488.hg.1	-2.737	3e-05	0.000815
REG1B	TC02002017.hg.1	-2.757	0.00075	0.007517
REG1P	TC02004361.hg.1	-1.815	0.0003	0.004176
REG3G	TC02000487.hg.1	-1.336	0.01045	0.04117
REG4	TC01003051.hg.1	1.705	0.0121	0.045278
RGS2	TC01001624.hg.1	-2.307	0.00012	0.002359
RHOBTB3	TC05000461.hg.1	-1.101	0	0.000153
RNASE1	TC14000902.hg.1	-2.433	0	3.2e-05
S100A10	TC01005824.hg.1	1.445	0.00058	0.006412
SAMD5	TC06003119.hg.1	1.155	0.0059	0.028234
SAMD9	TC07001605.hg.1	1.228	0.0005	0.005819
SAMD9L	TC07001606.hg.1	1.125	0.00053	0.006
SCD	TC10000721.hg.1	2.197	1e-05	0.000442
SCGN	TC06000157.hg.1	-1.226	1e-05	0.000515
SCTR	TC02002254.hg.1	-1.166	2e-05	0.000674
SEC11C	TC18000210.hg.1	-1.102	0	2.8e-05
SEC23A	TC14001063.hg.1	1.083	6e-05	0.001532
SEL1L	TC14001372.hg.1	-1.705	0	1.2e-05
SEMA3C	TC07001559.hg.1	1.328	0.0004	0.004985
SERINC5	TC05003108.hg.1	1.316	0.00037	0.004823
SERPINA3	TC14002309.hg.1	-2.05	0.0003	0.004221
SERPINA5	TC14002308.hg.1	-1.574	0	3e-05
SERPINB5	TC18000226.hg.1	2.543	0	0.000195
SERPING1	TC11002677.hg.1	-1.284	0.00816	0.035088
SERPINI1	TC03000892.hg.1	-1.141	0	7e-06
SERPINI2	TC03003331.hg.1	-4.886	0	1e-06
SFN	TC01000353.hg.1	1.414	0	0.000144
SFRP5	TC10001571.hg.1	-1.34	2e-05	0.000583
SFT2D2	TC01006289.hg.1	1.176	0.00015	0.002776
SGK1	TC06002126.hg.1	-1.069	0.0002	0.003243
SI	TC03001966.hg.1	2.178	0.0137	0.049189
SIDT2	TC11001048.hg.1	-1.309	0	4e-06
SIK1	TC21000506.hg.1	-1.305	0.00036	0.004695
SKA3	TC13000468.hg.1	1.026	0.00053	0.006004
SKIL	TC03002656.hg.1	1.243	0.00032	0.004343
SKP2	TC05000161.hg.1	1.047	0.00094	0.008624
SLAMF7	TC01001372.hg.1	1.148	0.00011	0.002283
SLC12A2	TC05002612.hg.1	2.307	0.00086	0.00813
SLC16A10	TC06000889.hg.1	-1.926	0	1.4e-05
SLC16A12	TC10001506.hg.1	-1.492	0	0.00019
SLC16A4	TC01002971.hg.1	1.531	0	8e-05
SLC1A1	TC09000029.hg.1	1.229	0.00386	0.021372
SLC1A2	TC11001551.hg.1	-1.138	0	7.1e-05
SLC22A3	TC06001156.hg.1	1.013	0.00026	0.003812
SLC30A2	TC01002385.hg.1	-1.097	0	1e-06
SLC35A3	TC01000896.hg.1	1.055	0.00423	0.022651
SLC35D1	TC01005544.hg.1	1.112	0.00038	0.004888
SLC38A5	TC0X001009.hg.1	-1.081	0	5e-06
SLC39A5	TC12000508.hg.1	-1.04	0.00014	0.002579
SLC39A8	TC04002651.hg.1	-1.498	0.00012	0.002339
SLC3A1	TC02000275.hg.1	-1.725	1e-05	0.000329
SLC41A1	TC01003754.hg.1	-1.138	0	8e-06
SLC43A1	TC11001793.hg.1	-1.92	0	1.2e-05
SLC44A4	TC6_apd_hap1000090.hg.1	1.535	0.00087	0.00821
SLC4A4	TC04000396.hg.1	-2.237	6e-05	0.001504
SLC4A7	TC03001255.hg.1	1.126	0.00071	0.00729
SLC5A1	TC22000237.hg.1	1.987	0.0007	0.007211
SLC6A14	TC0X000571.hg.1	2.019	0.0001	0.002109
SLC6A6	TC03000087.hg.1	1.04	1e-05	0.00047
SLC7A2	TC08000127.hg.1	-2.166	0	0.000108
SLC7A7	TC14001926.hg.1	1.183	0.00079	0.007701
SLC9A2	TC02000628.hg.1	1.231	0.00353	0.020119
SLFN13	TC17001371.hg.1	1.081	5e-05	0.001219
SLPI	TC20000876.hg.1	1.426	0.00367	0.020642
SMC2	TC09000526.hg.1	1.213	0.00027	0.003987
SMC4	TC03000873.hg.1	1.009	0.00025	0.003803
SMIM24	TC19001042.hg.1	1.948	0.00038	0.004898
SORBS2	TC04002887.hg.1	-1.868	0	0.000214
SOX4	TC06002615.hg.1	1.643	0.00021	0.003329
SPACA3	TC17000381.hg.1	-1.139	0	0.000161
SPINK1	TC05001911.hg.1	-3.5	0	0.00018
SPP1	TC04002100.hg.1	-1.972	0.00833	0.035559
SPX	TC12000234.hg.1	-1.7	0	2.2e-05
SQLE	TC08000729.hg.1	1.208	0.00048	0.005654
SRPR	TC11002431.hg.1	-1.204	0	9.2e-05
SSFA2	TC02001086.hg.1	-1.073	1e-05	0.000553
SSR4	TC0X001928.hg.1	-1.525	0	0.00018
SST	TC03002094.hg.1	-1.171	0.00239	0.015461
ST6GALNAC1	TC17001904.hg.1	1.579	0.00184	0.013027
STEAP1	TC07000536.hg.1	1.174	1e-05	0.00026
STIL	TC01006300.hg.1	1.538	0.00028	0.004048
STK38	TC06001675.hg.1	1.367	0	0.0002
STK4	TC20001234.hg.1	1.193	0.00286	0.0175
STMN1	TC01005350.hg.1	1.667	1e-05	0.000334
SULF1	TC08000456.hg.1	1.858	0.00168	0.012345
SULT1B1	TC04001267.hg.1	1.679	0.00305	0.018174
SULT1E1	TC04001268.hg.1	1.03	0.00294	0.017796
SYCN	TC19001513.hg.1	-6.125	0	1e-06
SYT13	TC11003141.hg.1	1.029	0.00216	0.014475
SYTL2	TC11003279.hg.1	2.714	0	4.4e-05
TAOK1	TC17002149.hg.1	1.246	0.00034	0.004591
TBX3	TC12003096.hg.1	2.098	1e-05	0.000395
TC2N	TC14001441.hg.1	-1.399	9e-05	0.001907
TCEA3	TC01002342.hg.1	-1.276	0	5e-06
TFF1	TC21000486.hg.1	2.142	0.00084	0.008
TFPI2	TC07003064.hg.1	-1.773	9e-05	0.001998
THBS4	TC05000394.hg.1	-1.038	0.00035	0.004621
TM4SF20	TC02002835.hg.1	2.086	0.0069	0.031316
TMC5	TC16000214.hg.1	1.78	0.00071	0.007259
TMC7	TC16000207.hg.1	1.274	0.00022	0.003379
TMED6	TC16001221.hg.1	-3.297	0	0.00016
TMEM133	TC11000947.hg.1	1.065	0.00018	0.003035
TMEM168	TC07001764.hg.1	1.237	0.00019	0.003137
TMEM2	TC09001204.hg.1	1.024	0.00046	0.00555
TMEM97	TC17000319.hg.1	-1.487	0	1e-05
TMPRSS4	TC11001059.hg.1	1.168	4e-05	0.001003
TNFRSF11A	TC18000221.hg.1	1.347	0.00019	0.003195
TOB1	TC17001698.hg.1	-1.274	3e-05	0.000894
TOP2A	TC17001462.hg.1	2.715	0	0.000182
TOX	TC08001248.hg.1	1.203	0.00229	0.015009
TPST2	TC22000610.hg.1	-1.648	0	5e-06
TPX2	TC20000198.hg.1	1.988	1e-05	0.000334
TRANK1	TC03001283.hg.1	1.092	0	0.000244
TRHDE	TC12000630.hg.1	-2.566	0	2.9e-05
TRIM31	TC6_apd_hap1000067.hg.1	1.949	0.00067	0.006998
TRPV6	TC07003214.hg.1	-1.357	1e-05	0.000347
TSPAN1	TC01000580.hg.1	1.575	0.00025	0.003811
TSPAN8	TC12001723.hg.1	1.219	0.00287	0.017535
TTK	TC06000761.hg.1	1.141	0.00021	0.003326
TTR	TC18000129.hg.1	-2.307	1e-05	0.000551
TUBA1B	TC12001470.hg.1	1.048	0.00128	0.010499
TYMS	TC18000006.hg.1	1.073	0.00165	0.012209
UGT2B15	TC04001261.hg.1	-1.148	2e-05	0.000741
UNC5C	TC04002636.hg.1	1.004	1e-05	0.000314
UST	TC06001077.hg.1	-1.033	0	2.8e-05
VDR	TC12002858.hg.1	1.55	8e-05	0.001832
VLDLR	TC09000015.hg.1	-1.457	0	8.6e-05
VNN1	TC06002119.hg.1	1.933	0.00305	0.01815
VSIG1	TC0X000529.hg.1	1.858	0.00284	0.017475
VTCN1	TC01005736.hg.1	-1.602	0	8e-06
WDHD1	TC14001154.hg.1	1.454	7e-05	0.00163
WHSC1L1	TC08002292.hg.1	1.061	7e-05	0.001666
XBP1	TC22000627.hg.1	-1.017	0	6e-05
YWHAZ	TC08002451.hg.1	1.271	0.01214	0.045374
ZBTB10	TC08000512.hg.1	-1.097	0	4.7e-05
ZBTB16	TC11001026.hg.1	-1.098	0	3.4e-05
ZDBF2	TC02001217.hg.1	-1.056	1e-05	0.000287
ZNF462	TC09002163.hg.1	1.232	0	0.000205
ZWILCH	TC15002245.hg.1	1.361	0.00012	0.002427
