# Supplementary material for: Transcriptome analysis identifies putative multi-gene signature distinguishing benign and malignant pancreatic head mass
Source: J Transl Med. 2020 Nov 7;18:420. doi: 10.1186/s12967-020-02597-1 (PMC7648960; doi:10.1186/s12967-020-02597-1)
Supplement: Supplementary file 12 — Additional file 12: Table S5. Coding DEGs-CP vs. N: This table shows the list of coding DEGs in Chronic Pancreatitis tissues as compared to Normal tissues [file 12967_2020_2597_MOESM12_ESM.xlsx]

## Sheet: Sheet1
Gene Symbol	TranscriptclusterID	LogFC	P.value	P.value.adj
ACOX1	TC17001890.hg.1	-1.073	0.00021	0.01132
ACP1	TC02002966.hg.1	-1.033	0.00012	0.009189
ADIPOR2	TC12000018.hg.1	-1.094	0.00033	0.013633
ALB	TC04000403.hg.1	-3.491	0	0.001851
AMD1	TC06000883.hg.1	-1.098	1e-05	0.003044
ANKEF1	TC20001756.hg.1	-1.245	0.0001	0.008488
ANKRD22	TC10001497.hg.1	-1.459	0.00304	0.03779
ANPEP	TC15001837.hg.1	-2.241	0.00568	0.04919
ARF6	TC14001678.hg.1	-1.086	0.00548	0.048324
ARHGAP18	TC06004137.hg.1	-1.065	2e-05	0.004705
ARL5B	TC10000140.hg.1	-1.188	0.00144	0.026522
ARRB1	TC11002092.hg.1	-1.101	0	0.002385
ATF6	TC01004799.hg.1	-1.242	0.00279	0.036212
ATG2B	TC14002145.hg.1	-1.158	0.00016	0.009914
B3GNT2	TC02000357.hg.1	-1.225	0	0.001143
BACE1	TC11003367.hg.1	-1.715	0.00032	0.013574
BACE2	TC21000737.hg.1	-1.013	0.00561	0.048739
BCAT1	TC12001309.hg.1	-1.07	0.00387	0.041255
BNIP3	TC10001769.hg.1	-1.765	0	0.001744
BTG2	TC01001685.hg.1	-1.629	0.00012	0.009419
C10orf10	TC10001216.hg.1	-1.195	9e-05	0.008347
C11orf1	TC11001000.hg.1	-1.148	7e-05	0.007412
C1orf27	TC01001604.hg.1	-1.119	0.00056	0.017122
C5	TC09001542.hg.1	-1.258	0.00064	0.018361
CA12	TC15001541.hg.1	-1.872	1e-05	0.002385
CBLL1	TC07002520.hg.1	-1.107	0.00076	0.01981
CCNG1	TC05000906.hg.1	-1.03	0.00038	0.014458
CHRM3	TC01005141.hg.1	-1.987	0.00042	0.01527
COCH	TC14000196.hg.1	-1.291	9e-05	0.008277
COL1A2	TC07002463.hg.1	2.449	0.00089	0.021554
CPEB4	TC05000967.hg.1	-1.271	0	0.001658
CREB3L1	TC11000394.hg.1	-1.457	7e-05	0.007266
CSE1L	TC20000384.hg.1	-1.148	0.00215	0.031531
CTH	TC01000757.hg.1	-1.284	0.00019	0.010703
DCAF10	TC09001906.hg.1	-1.043	0.00198	0.030276
DDX21	TC10000413.hg.1	-1	0.00127	0.024987
DEFB1	TC08000906.hg.1	-1.476	0.00194	0.030031
DMD	TC0X002024.hg.1	-1.119	0.00065	0.018461
DNAJC3	TC13001241.hg.1	-1.556	0.00099	0.022498
DNM1P47	TC15000979.hg.1	1.112	0.00184	0.029283
DPEP1	TC16000701.hg.1	-1.001	0.00097	0.02234
DUSP4	TC08002271.hg.1	-2.642	0	0.001273
DXO	TC06003374.hg.1	1.085	1e-05	0.002385
DYM	TC18000501.hg.1	-1.042	0.00012	0.009189
ECI2	TC06003424.hg.1	-1.114	3e-05	0.005165
EEF1G	TC11003185.hg.1	-1.461	9e-05	0.008305
EEF2	TC19001054.hg.1	-1.515	0.0002	0.010852
EGF	TC04000568.hg.1	-1.447	0.00029	0.012989
EIF2AK3	TC02002074.hg.1	-1.094	0	0.002385
ELL2	TC05001610.hg.1	-1.148	8e-05	0.007921
ENPP1	TC06000985.hg.1	-2.048	0	0.001851
ENPP5	TC06001770.hg.1	-1.077	0.0004	0.014906
ERN1	TC17001796.hg.1	-1.546	0	0.001143
ERP27	TC12001277.hg.1	-2.494	0.00265	0.035299
ERRFI1	TC01002166.hg.1	-2.393	0	0.001273
ESRRG	TC01006110.hg.1	-1.018	0.00135	0.025709
F8	TC0X001547.hg.1	-1.347	1e-05	0.003044
FAM160A1	TC04000754.hg.1	-1.004	0.0001	0.008362
FAM210B	TC20001302.hg.1	-1.237	0.00173	0.02847
FGL1	TC08001014.hg.1	-1.857	0.00058	0.017399
FKBP5	TC06004150.hg.1	-1.085	3e-05	0.005165
FKSG49	TC20000823.hg.1	1.266	9e-05	0.008174
FOXP2	TC07002531.hg.1	-1.025	0.0002	0.010882
FTL	TC19002195.hg.1	-1.494	0.00069	0.018965
FYTTD1	TC03002769.hg.1	-1.017	0.00015	0.009696
GAREM	TC18000446.hg.1	-1.706	2e-05	0.004881
GDF15	TC19000356.hg.1	-1.173	0.00028	0.012847
GJC2	TC01005084.hg.1	1.024	0.00074	0.019629
GJC3	TC07001651.hg.1	-1.561	6e-05	0.006993
GNMT	TC06000590.hg.1	-1.541	0.00131	0.025397
GPR89A	TC01005782.hg.1	-1.183	0.00176	0.028734
GRPR	TC0X000073.hg.1	-1.39	0.00059	0.017434
GUCA1C	TC03001634.hg.1	-1.17	0.00065	0.01842
HAT1	TC02003690.hg.1	-1.139	0.00102	0.022555
HEXB	TC05002451.hg.1	-1.185	0.00012	0.009172
HIST1H2BK	TC06001387.hg.1	-1.302	0.00183	0.029164
IPMK	TC10001312.hg.1	-1.129	0.00031	0.013321
KIAA0922	TC04000774.hg.1	-1.269	0	0.002352
KLF10	TC08002455.hg.1	-1.294	6e-05	0.006623
KLF6	TC10002411.hg.1	-2.127	0	0.001143
KLHL15	TC0X000925.hg.1	-1.059	3e-05	0.005151
KLK1	TC19001758.hg.1	-1.421	0.00428	0.043169
KMT2A	TC11002900.hg.1	-1.031	0.00155	0.027233
LAMP2	TC0X001325.hg.1	-1.001	0.00029	0.012952
LDLR	TC19000191.hg.1	-1.543	0.0001	0.008698
LETMD1	TC12002358.hg.1	-1.041	8e-05	0.007709
LMO3	TC12002781.hg.1	-1.666	1e-05	0.002451
LPAR3	TC01002823.hg.1	-1.173	3e-05	0.005165
LPCAT3	TC12001155.hg.1	-1.312	0.00319	0.038517
MAP2K4	TC17002052.hg.1	-1.367	0.00293	0.03708
MBNL2	TC13000340.hg.1	-1.083	1e-05	0.003548
MED23	TC06003849.hg.1	-1.101	0.00473	0.045056
MGAT4A	TC02002127.hg.1	-1.06	0.00024	0.012136
MGST1	TC12002266.hg.1	-1.601	0.00282	0.036448
MRPL50	TC09001420.hg.1	-1.013	0.0019	0.029776
MT1A	TC16002035.hg.1	-1.479	1e-05	0.002451
MT1B	TC16000472.hg.1	-1.128	0	0.001273
MT1E	TC16000468.hg.1	-1.158	0.00035	0.013978
MT1F	TC16000473.hg.1	-1.274	0.00042	0.015324
MT1G	TC16001135.hg.1	-1.812	0.00398	0.041908
MT1H	TC16000474.hg.1	-1.608	0.00038	0.014629
MT1HL1	TC01006221.hg.1	-1.092	0.0004	0.01512
MT1M	TC16002074.hg.1	-1.703	1e-05	0.002779
MT1X	TC16000476.hg.1	-1.564	2e-05	0.004674
MT2A	TC16002034.hg.1	-1.233	0.00055	0.017122
MTCH2	TC11001746.hg.1	-1.001	0.00223	0.032046
MTHFD2	TC02003335.hg.1	-1.008	0.00041	0.01518
MUC15	TC11001505.hg.1	-1.307	0	0.00147
NAA16	TC13000145.hg.1	-1.04	0	0.001568
NEDD4L	TC18000202.hg.1	-1.505	1e-05	0.002864
NLK	TC17000315.hg.1	-1.017	0.00016	0.00983
NOA1	TC04001225.hg.1	-1.249	0.00014	0.009696
NR5A2	TC01001645.hg.1	-1.021	0.00572	0.04932
NRAS	TC01003014.hg.1	-1.029	0.00565	0.049093
NRG4	TC15001683.hg.1	-1.025	8e-05	0.007852
NUCB2	TC11002576.hg.1	-1.205	0.00066	0.018553
OR2A4	TC06002110.hg.1	-1.249	0.00197	0.030224
OR2A7	TC07001979.hg.1	-1.236	0.00509	0.046542
OR2J2	TC06002355.hg.1	2.922	6e-05	0.0069
PDCD6IP	TC03002278.hg.1	-1.199	0.00148	0.026759
PDK4	TC07001618.hg.1	-2.503	1e-05	0.003417
PDZD8	TC10001688.hg.1	-1.096	0.00095	0.022094
PHYH	TC10002476.hg.1	-1.172	0.00013	0.009682
PKP2	TC12001377.hg.1	-1.297	0.00492	0.045799
PLP2	TC0X000267.hg.1	-1.483	1e-05	0.003417
PLTP	TC20000893.hg.1	-1.138	1e-05	0.002451
PLXNA2	TC01006075.hg.1	-1.298	3e-05	0.005165
PM20D1	TC01003755.hg.1	-2.265	0	0.001273
PON3	TC07003068.hg.1	-1.306	0.00102	0.022555
PPP2R1B	TC11002284.hg.1	-1.12	8e-05	0.007879
PPP2R2D	TC10002371.hg.1	-1.453	0	0.00147
PPP4R1	TC18000318.hg.1	-1.02	0.00146	0.026712
PRPF40A	TC02004644.hg.1	-1.004	0.00384	0.041164
PRPS2	TC0X000050.hg.1	-1.174	0.00015	0.009696
PSAT1	TC09000358.hg.1	-1.168	0.0031	0.038103
PTF1A	TC10000166.hg.1	-1.356	5e-05	0.006135
PTGER4	TC05000184.hg.1	-1.253	0.00017	0.010141
PTP4A1	TC06002848.hg.1	-1.991	0	0.002385
RAB18	TC10001958.hg.1	-1.174	0.00036	0.014156
RAB7A	TC03000677.hg.1	-1.118	0.00183	0.029164
RASEF	TC09002617.hg.1	-2.051	0.00152	0.027082
RDH10	TC08000482.hg.1	-1.393	8e-05	0.007874
RDX	TC11003334.hg.1	-1.519	0.00214	0.031491
RGS2	TC01001624.hg.1	-2.383	0.00029	0.012952
RNF38	TC09001070.hg.1	-1.118	0	0.001143
RPF2	TC06002991.hg.1	-1.467	2e-05	0.004395
SCYL2	TC12000775.hg.1	-1.072	0.00254	0.034405
SERINC3	TC20000867.hg.1	-1.055	0.00205	0.030837
SGK1	TC06002126.hg.1	-1.27	0.0001	0.008488
SH3YL1	TC02003949.hg.1	-1.103	0.00194	0.030099
SIDT2	TC11001048.hg.1	-1.167	0	0.001143
SIK2	TC11000998.hg.1	-1.129	0	0.0019
SLAIN2	TC04000278.hg.1	-1.042	0.00028	0.012847
SLC16A10	TC06000889.hg.1	-1.42	4e-05	0.005592
SLC19A2	TC01003497.hg.1	-1.186	5e-05	0.006186
SLC25A5	TC0X002204.hg.1	-1.176	0.00117	0.024167
SLC25A6	TC0Y000115.hg.1	-1.05	0	0.001658
SLC31A1	TC09000572.hg.1	-1.414	0.00029	0.012952
SLC39A6	TC18000458.hg.1	-1.214	2e-05	0.003781
SLC39A8	TC04002651.hg.1	-1.157	0.00408	0.042299
SLC43A1	TC11001793.hg.1	-1.339	6e-05	0.00712
SLC7A2	TC08000127.hg.1	-1.69	0.00017	0.010111
SORBS2	TC04002887.hg.1	-1.065	0.00555	0.048523
SPX	TC12000234.hg.1	-1.004	0.0007	0.018965
SRPR	TC11002431.hg.1	-1.035	4e-05	0.006066
STC1	TC08001062.hg.1	-1.608	0.00103	0.022582
STT3A	TC11003469.hg.1	-1.002	0.0003	0.013034
SUPT6H	TC17002145.hg.1	-1.257	0.0003	0.012989
SYCN	TC19001513.hg.1	-2.085	0.00443	0.043912
TC2N	TC14001441.hg.1	-1.104	0.00281	0.036416
TFPI2	TC07003064.hg.1	-1.433	0.00244	0.033579
TM4SF1	TC03001888.hg.1	-1.431	0.00055	0.017122
TMEM184C	TC04000732.hg.1	-1.024	0.00102	0.022555
TMEM245	TC09001459.hg.1	-1.07	3e-05	0.005151
TOB1	TC17001698.hg.1	-1.56	1e-05	0.002864
TOM1L1	TC17000691.hg.1	-1.252	0.00225	0.032217
TPSD1	TC16001378.hg.1	1.003	0.00015	0.009696
TRHDE	TC12000630.hg.1	-2.044	3e-05	0.005165
TRIB1	TC08000733.hg.1	-1.191	3e-05	0.005151
TSPAN6	TC0X001208.hg.1	-1.026	0.00024	0.012034
UBE4A	TC11001062.hg.1	-1.08	0.00027	0.012524
UBL3	TC13000524.hg.1	-1.426	0	0.001273
UFM1	TC13001025.hg.1	-1.416	0.00089	0.021554
WDR43	TC02003134.hg.1	-1.097	0.00111	0.023505
YIPF6	TC0X001748.hg.1	-1.141	0.0033	0.038743
ZBTB10	TC08000512.hg.1	-1.001	1e-05	0.002864
ZBTB20	TC03003038.hg.1	-1.033	0.00482	0.045489
ZFAND5	TC09002594.hg.1	-1.112	0.00252	0.034352
