# Supplementary material for: Transcriptome analysis identifies putative multi-gene signature distinguishing benign and malignant pancreatic head mass
Source: J Transl Med. 2020 Nov 7;18:420. doi: 10.1186/s12967-020-02597-1 (PMC7648960; doi:10.1186/s12967-020-02597-1)
Supplement: Supplementary file 13 — Additional file 13: Table S6. Coding DEGs-PC vs. CP: This table shows the list of coding DEGs in Pancreatic cancer tissues as compared to Chronic Pancreatitis tissues [file 12967_2020_2597_MOESM13_ESM.xlsx]

## Sheet: Sheet1
Gene Symbol	TranscriptclusterID	LogFC	P.value	P.value.adj
ABCC4	TC13001638.hg.1	1.146	0.0022	0.0086
ABCG2	TC04002625.hg.1	1.137	0.00885	0.022781
ABHD11	TC07003019.hg.1	1.01	0.00086	0.005045
ABHD17C	TC15000751.hg.1	1.59	0.00017	0.002815
ACAT2	TC06003166.hg.1	1.722	0.0001	0.002685
ACBD5	TC10002519.hg.1	1.201	0.00096	0.005353
ACSL3	TC02001350.hg.1	1.245	0.00014	0.002726
ACSL4	TC0X002337.hg.1	1.039	0.00035	0.003435
ACSL5	TC10000813.hg.1	2.247	0.00023	0.002947
ACSM3	TC16001441.hg.1	-1.343	0.00288	0.01027
ACTB	TC07002772.hg.1	1.88	0.00233	0.008893
ACTG1	TC17002825.hg.1	1.786	0.00064	0.004367
ACTN1	TC14002059.hg.1	1.258	6e-05	0.002685
ACTN4	TC19000532.hg.1	1.101	0.00026	0.003091
ADAM17	TC02001558.hg.1	1.015	8e-05	0.002685
ADAM28	TC08000190.hg.1	1.121	0.00306	0.010694
ADAM9	TC08001887.hg.1	1.817	6e-05	0.002685
ADAMDEC1	TC08000191.hg.1	1.663	0.00434	0.013617
ADAMTS12	TC05002946.hg.1	1.434	0.00406	0.012986
ADAMTS5	TC21000892.hg.1	1.219	0.00078	0.004821
ADAT1	TC16001283.hg.1	1.174	8e-05	0.002685
ADORA2B	TC17000180.hg.1	-1.145	2e-05	0.002644
AGFG1	TC02001363.hg.1	1.164	5e-05	0.002685
AGL	TC01000895.hg.1	1.008	0.00045	0.003721
AGMAT	TC01002246.hg.1	1.536	0.00155	0.006987
AGPAT5	TC08000022.hg.1	1.127	0.00034	0.003377
AGPS	TC02001065.hg.1	1.263	0.00014	0.002726
AGR2	TC07001163.hg.1	1.615	0.00106	0.005636
AGR3	TC07001164.hg.1	2.047	0.00085	0.005021
AIM1	TC06000846.hg.1	1.211	0.00056	0.004131
AKR1B10	TC07002600.hg.1	2.207	0.00665	0.018386
ALB	TC04000403.hg.1	-1.465	0.01749	0.038473
AMBP	TC09001506.hg.1	-1.098	1e-05	0.002466
AMY2A	TC01000920.hg.1	-7.225	0	0.001121
ANGPT2	TC08000902.hg.1	1.116	0.00022	0.002912
ANKH	TC05001172.hg.1	1.13	5e-05	0.002685
ANKRD22	TC10001497.hg.1	1.424	0.00368	0.012194
ANKRD50	TC04001530.hg.1	1.084	0.00085	0.005029
ANKS4B	TC16000228.hg.1	1.336	0.00101	0.005473
ANLN	TC07000235.hg.1	2.671	0	0.001811
ANO1	TC11002761.hg.1	1.063	0.00176	0.00751
ANXA10	TC04000836.hg.1	2.566	0.00134	0.006421
ANXA13	TC08001593.hg.1	1.612	0.00187	0.007785
ANXA2	TC15001505.hg.1	1.023	0.00032	0.003313
AOX1	TC02001162.hg.1	-1.87	9e-05	0.002685
AP1G1	TC16001252.hg.1	1.141	0.00085	0.005021
AP5M1	TC14001706.hg.1	1.724	7e-05	0.002685
APAF1	TC12000765.hg.1	1.038	0.00012	0.002726
APEX1	TC14000055.hg.1	1.069	0.00035	0.003426
APOB	TC02004094.hg.1	2.3	0.0192	0.04141
APOBEC1	TC12001163.hg.1	1.237	0.00105	0.005595
APOOL	TC0X000439.hg.1	1.039	0.00088	0.00512
AQP12B	TC02002939.hg.1	-1.054	1e-05	0.002466
AQP8	TC16000284.hg.1	-1.851	2e-05	0.002644
AQR	TC15001202.hg.1	1.049	0.00096	0.005339
ARF6	TC14001678.hg.1	1.929	1e-05	0.002571
ARFIP1	TC04000766.hg.1	1.122	9e-05	0.002685
ARHGAP11A	TC15000223.hg.1	1.579	1e-05	0.002466
ARHGAP21	TC10001109.hg.1	1.037	5e-05	0.002685
ARHGAP42	TC11000944.hg.1	1.388	5e-05	0.002685
ARL14	TC03000878.hg.1	1.362	0.01504	0.034194
ARL5B	TC10000140.hg.1	1.498	0.00014	0.002726
ARL6IP1	TC16000915.hg.1	1.4	0.00075	0.00474
ARL6IP6	TC02003640.hg.1	1.476	3e-05	0.002685
ARNTL2	TC12000264.hg.1	1.172	0.00012	0.002726
ASAP2	TC02000046.hg.1	1.059	0.00014	0.002726
ASCC3	TC06001970.hg.1	1.111	0.00019	0.002863
ASPM	TC01006023.hg.1	1.847	1e-05	0.002466
ATAD2	TC08001584.hg.1	1.665	8e-05	0.002685
ATAD5	TC17000355.hg.1	1.239	0.00045	0.003721
ATE1	TC10001713.hg.1	1.292	0.00317	0.010983
ATF6	TC01004799.hg.1	1.223	0.00316	0.010977
ATF7IP	TC12002262.hg.1	1.163	0.00172	0.007425
ATIC	TC02003807.hg.1	1.145	0.00042	0.003636
ATL2	TC02004168.hg.1	1.331	0.00031	0.003258
ATP10B	TC05002011.hg.1	1.099	0.00443	0.01377
ATP11B	TC03000976.hg.1	1.302	5e-05	0.002685
ATP11C	TC0X001429.hg.1	1.054	0.00021	0.002899
ATP13A3	TC03002133.hg.1	1.411	9e-05	0.002685
ATP1B3	TC03000766.hg.1	1.183	0.00022	0.002925
ATP2A2	TC12000856.hg.1	1.099	7e-05	0.002685
ATP2B1	TC12001798.hg.1	1.203	0.00066	0.004431
ATP5B	TC12001609.hg.1	1.069	0.00179	0.007602
ATP5G3	TC02004706.hg.1	1.15	5e-05	0.002685
ATP6AP2	TC0X000190.hg.1	1.039	1e-05	0.002466
ATP7A	TC0X000424.hg.1	1.059	0.00015	0.002726
ATP8B1	TC18000538.hg.1	1.131	0.01085	0.02656
ATR	TC03001854.hg.1	1.026	0.00041	0.003622
AURKA	TC20001661.hg.1	1.505	0.00028	0.003154
AURKAIP1	TC01005207.hg.1	-1.123	6e-05	0.002685
AVL9	TC07000207.hg.1	1.015	0.0003	0.003234
AZGP1	TC07001652.hg.1	-1.299	2e-05	0.002676
B2M	TC15002179.hg.1	1.87	0.00046	0.003778
B4GALT5	TC20000928.hg.1	1.592	1e-05	0.002466
BACE1	TC11003367.hg.1	-1.426	0.00189	0.007808
BACE2	TC21000737.hg.1	1.477	0.00018	0.002833
BARD1	TC02002745.hg.1	1.161	0.0001	0.002685
BAZ1A	TC14001030.hg.1	1.248	0.00013	0.002726
BCAT1	TC12001309.hg.1	-1.117	0.00275	0.009944
BCL10	TC01002828.hg.1	1.038	0.00042	0.003663
BCL2L15	TC01005719.hg.1	1.145	0.01335	0.031156
BEX1	TC0X002165.hg.1	-1.118	5e-05	0.002685
BLM	TC15000868.hg.1	1.005	0.00018	0.002838
BLZF1	TC01001475.hg.1	1.301	0.0001	0.002685
BMPR1A	TC10000609.hg.1	1.124	0.00035	0.003424
BNIP3	TC10001769.hg.1	-1.152	0.00053	0.004029
BRCA1	TC17002645.hg.1	1.244	0.00045	0.003734
BRCA2	TC13000111.hg.1	1.191	2e-05	0.002644
BRCC3	TC0X000783.hg.1	1.037	0.00087	0.005082
BRIP1	TC17001769.hg.1	1.439	0.0002	0.002881
BROX	TC01005050.hg.1	2.43	2e-05	0.002571
BRWD3	TC0X001182.hg.1	1.058	0.00048	0.003817
BTBD1	TC15001764.hg.1	1.142	0.00014	0.002726
BUB1	TC02002204.hg.1	1.586	9e-05	0.002685
BUB3	TC10000900.hg.1	1.24	0.00031	0.003285
BZW2	TC07002162.hg.1	1.524	0.00013	0.002726
C12orf36	TC12002771.hg.1	1.665	0.00101	0.005491
C15orf41	TC15000253.hg.1	1.234	0.00038	0.00351
C16orf70	TC16000529.hg.1	1.189	4e-05	0.002685
C17orf78	TC17000446.hg.1	1.75	0.01748	0.038452
C18orf8	TC18000102.hg.1	1.079	0.00027	0.003154
C1orf116	TC01003771.hg.1	1.202	0.00299	0.010552
C20orf24	TC20001204.hg.1	1.073	0.00072	0.004671
C5orf22	TC05000134.hg.1	1.136	0.00122	0.006088
C5orf51	TC05000189.hg.1	1.115	0.00014	0.002726
C6	TC05001304.hg.1	-1.642	0.00024	0.003033
C6orf47	TC6_mcf_hap5000139.hg.1	1.117	4e-05	0.002685
C7	TC05000187.hg.1	-2.181	0.003	0.010557
CALU	TC07000782.hg.1	1.075	0.00037	0.003499
CASC5	TC15000290.hg.1	1.559	0.00015	0.002726
CASK	TC0X002040.hg.1	1.13	0.00098	0.005398
CASP3	TC04001807.hg.1	1.277	6e-05	0.002685
CAST	TC05002526.hg.1	1.029	0.00041	0.003634
CBLL1	TC07002520.hg.1	1.171	0.00043	0.003679
CCDC109B	TC04000564.hg.1	1.031	0.00014	0.002726
CCL18	TC17000406.hg.1	1.398	0.00728	0.019649
CCL20	TC02001364.hg.1	1.299	0.01608	0.035984
CCL24	TC07001536.hg.1	1.397	0.01189	0.028467
CCNA2	TC04001516.hg.1	2.393	2e-05	0.002571
CCNB1	TC05002418.hg.1	2.285	1e-05	0.002466
CCNB2	TC15000449.hg.1	1.513	0.0001	0.002685
CCNE2	TC08001438.hg.1	1.035	0.00165	0.007234
CCNG2	TC04002080.hg.1	1.325	0.00242	0.009121
CCT6P3	TC07002372.hg.1	1.013	0.00015	0.002726
CD276	TC15002271.hg.1	-1.001	0.0001	0.002685
CD55	TC01001736.hg.1	1.223	5e-05	0.002685
CD58	TC01005732.hg.1	1.693	0.00015	0.002726
CD68	TC17000103.hg.1	1.245	0.00134	0.006405
CDC25C	TC05003257.hg.1	1.246	0.00224	0.008699
CDC6	TC17000495.hg.1	1.304	0.00037	0.003493
CDCA7	TC02001035.hg.1	1.884	0.00011	0.002685
CDH17	TC08001431.hg.1	2.829	0.00248	0.00928
CDK1	TC10000373.hg.1	1.099	0.00022	0.002925
CDK6	TC07003061.hg.1	1.003	0.0022	0.00861
CDKN3	TC14000316.hg.1	1.288	0.00015	0.002726
CDS1	TC04000462.hg.1	1.681	0.00054	0.00404
CEACAM1	TC19002491.hg.1	2.281	0.00023	0.002972
CEACAM5	TC19000583.hg.1	2.658	0.00734	0.019774
CEBPZOS	TC02003162.hg.1	1.147	0.00118	0.005987
CEL	TC09000767.hg.1	-5.919	0	0.001121
CELA2A	TC01006265.hg.1	-5.069	0	0.00156
CELA2B	TC01006266.hg.1	-5.047	0	0.001121
CELA3A	TC01006312.hg.1	-5.882	0	0.001121
CELA3B	TC01006313.hg.1	-5.455	0	0.001121
CELP	TC09002316.hg.1	-5.692	0	0.001121
CEMIP	TC15000752.hg.1	1.322	0.00128	0.006271
CENPE	TC04002654.hg.1	2.146	1e-05	0.002466
CENPF	TC01001791.hg.1	2.198	1e-05	0.002466
CENPK	TC05001408.hg.1	1.038	0.0001	0.002685
CENPN	TC16000634.hg.1	1.233	0.0004	0.003601
CEP55	TC10000664.hg.1	1.538	0.00017	0.002815
CERS6	TC02000996.hg.1	1.854	7e-05	0.002685
CES2	TC16001604.hg.1	2.067	0.00067	0.004464
CFTR	TC07000726.hg.1	-1.793	0.00204	0.008216
CHIC1	TC0X001762.hg.1	1.024	2e-05	0.002639
CHM	TC0X001191.hg.1	1.181	0.00021	0.002899
CHML	TC01006233.hg.1	1.316	0.00014	0.002726
CHMP1B	TC18000059.hg.1	1.132	1e-05	0.002508
CHPT1	TC12002538.hg.1	1.801	0.00011	0.00271
CHRNA5	TC15000732.hg.1	1	0.00075	0.00474
CHURC1	TC14001732.hg.1	1.15	0.00347	0.011702
CKAP2	TC13001100.hg.1	1.783	9e-05	0.002685
CKAP2L	TC02002217.hg.1	1.329	5e-05	0.002685
CKAP5	TC11001724.hg.1	1.332	5e-05	0.002685
CKS1B	TC01004760.hg.1	1.277	5e-05	0.002685
CKS2	TC09002074.hg.1	2.266	7e-05	0.002685
CLDN10	TC13001240.hg.1	-1.296	0.0067	0.01848
CLDN18	TC03000742.hg.1	2.096	0.00229	0.008809
CLDN7	TC17001083.hg.1	1.218	0.00356	0.011918
CLIP1	TC12003131.hg.1	1.125	0.00072	0.004658
CLOCK	TC04001211.hg.1	1.07	0.0025	0.009337
CLPS	TC06001667.hg.1	-5.791	0	0.001578
CLRN3	TC10001754.hg.1	2.358	0.00102	0.005516
CLU	TC08002263.hg.1	-1.611	0.0001	0.002685
CNEP1R1	TC16000435.hg.1	1.044	2e-05	0.002639
CNOT1	TC16001154.hg.1	1.319	0.00031	0.003291
CNOT2	TC12002443.hg.1	1.031	0.00161	0.00713
CNST	TC01005158.hg.1	1.079	0.00029	0.003205
COIL	TC17001717.hg.1	1.005	0.0002	0.002881
COL12A1	TC06001879.hg.1	1.438	0.00592	0.016869
COPG2	TC07003379.hg.1	1.02	0.00332	0.011364
COX6C	TC08002444.hg.1	1.158	0.00146	0.006758
COX8A	TC11003499.hg.1	1.02	0.001	0.005451
CPA1	TC07000814.hg.1	-4.142	0	0.001121
CPA2	TC07000809.hg.1	-6.134	0	0.001578
CPB1	TC03000799.hg.1	-5.736	0	0.001828
CPS1	TC02001246.hg.1	2.364	0.007	0.0191
CPSF2	TC14000568.hg.1	1.248	8e-05	0.002685
CRISP3	TC06001785.hg.1	-2.756	0.00527	0.015503
CSE1L	TC20000384.hg.1	1.471	0.00019	0.002854
CSNK2A2	TC16001149.hg.1	1.129	0.00023	0.002972
CSNK2A3	TC11003057.hg.1	1.264	0.00011	0.002693
CSTF2T	TC10001297.hg.1	1.106	0.00091	0.0052
CSTF3	TC11001536.hg.1	1.129	0.0002	0.002879
CTRB1	TC16000617.hg.1	-5.322	1e-05	0.002466
CTRB2	TC16001275.hg.1	-5.305	1e-05	0.002466
CTRC	TC01000188.hg.1	-5.153	0	0.0013
CTRL	TC16002087.hg.1	-4.321	0	0.001972
CTSC	TC11002175.hg.1	1.048	0.00046	0.003778
CTSE	TC01001720.hg.1	3.563	0.00056	0.004109
CUX1	TC07002501.hg.1	1.337	6e-05	0.002685
CXADR	TC21000049.hg.1	1.159	0.01433	0.033009
CXCL10	TC04001305.hg.1	1.673	0.00394	0.012732
CXCL14	TC05001804.hg.1	1.052	0.00649	0.01806
CXCL16	TC17001029.hg.1	1.188	7e-05	0.002685
CXCL17	TC19001574.hg.1	-1.92	0.00033	0.003341
CXCL9	TC04001304.hg.1	1.614	0.00902	0.023103
CXCR4	TC02002378.hg.1	1.1	0.02147	0.04526
CYB5B	TC16000569.hg.1	1.286	0.00016	0.002798
CYCS	TC07001207.hg.1	1.262	3e-05	0.002685
CYP2C18	TC10002972.hg.1	1.646	0.00168	0.007308
CYP2S1	TC19000575.hg.1	1.428	0.00134	0.006404
CYP3A4	TC07001649.hg.1	1.235	0.02225	0.046555
CYP3A5	TC07003079.hg.1	1.997	0.00356	0.011928
CYP51A1	TC07003059.hg.1	1.441	0.00379	0.012441
DARS2	TC01001516.hg.1	1.344	0.00035	0.003424
DCAF10	TC09001906.hg.1	1.116	0.00109	0.005729
DCAF13	TC08000648.hg.1	1.06	0.00047	0.003789
DCAF17	TC02003686.hg.1	1.289	0.00025	0.003048
DCAF7	TC17000768.hg.1	1.09	0.00013	0.002726
DCTN5	TC16001458.hg.1	1.131	0.00019	0.002854
DDX21	TC10000413.hg.1	1.01	0.00116	0.005909
DDX60	TC04001718.hg.1	1.429	0.00019	0.002854
DDX60L	TC04001719.hg.1	1.092	0.00017	0.002815
DEFB1	TC08000906.hg.1	-1.491	0.00177	0.007561
DENND1B	TC01006025.hg.1	1.228	0.0004	0.003581
DENND4C	TC09000092.hg.1	1.001	0.00139	0.006555
DENND6A	TC03001496.hg.1	1.048	0.00013	0.002726
DGKH	TC13000151.hg.1	1.255	0.00084	0.005013
DHH	TC12002865.hg.1	-1.36	2e-05	0.002644
DHX9	TC01004881.hg.1	1.083	0.00076	0.004761
DIAPH2	TC0X000464.hg.1	1.025	0.00036	0.003472
DIAPH3	TC13000701.hg.1	1.053	0.00053	0.00403
DIEXF	TC01001752.hg.1	1.107	0.00012	0.002726
DIS3	TC13000727.hg.1	1.187	3e-05	0.002685
DLGAP5	TC14001155.hg.1	1.849	4e-05	0.002685
DLST	TC14001772.hg.1	1.027	0.00027	0.003152
DNAJC13	TC03000715.hg.1	1.127	0.00017	0.002815
DNAJC15	TC13000157.hg.1	1.038	0.00046	0.003778
DNAJC3	TC13001241.hg.1	1.831	0.00019	0.002854
DNM1L	TC12000298.hg.1	1.05	0.00021	0.002898
DOCK11	TC0X000574.hg.1	1.332	0.00145	0.006731
DOCK5	TC08002590.hg.1	1.21	2e-05	0.002644
DOCK7	TC01002727.hg.1	1.057	0.00018	0.002846
DOPEY2	TC21001061.hg.1	1.291	0.00022	0.002912
DPCR1	TC6_mcf_hap5000037.hg.1	1.16	0.00477	0.014446
DPP4	TC02002478.hg.1	1.909	0.00022	0.002912
DPY19L4	TC08000577.hg.1	1.074	5e-05	0.002685
DRAM1	TC12000793.hg.1	1.146	0.00342	0.0116
DSC2	TC18000436.hg.1	1.417	0.00056	0.004121
DSC3	TC18000435.hg.1	1.099	0.0235	0.048697
DSG2	TC18000128.hg.1	1.573	0.00222	0.008656
DSN1	TC20000818.hg.1	1.098	0.00042	0.003662
DTL	TC01001767.hg.1	1.558	0.0002	0.002894
DUSP23	TC01001355.hg.1	-1.078	8e-05	0.002685
DUSP4	TC08002271.hg.1	1.22	0.00429	0.013513
ECT2	TC03000930.hg.1	2.032	3e-05	0.002685
EDIL3	TC05001558.hg.1	1.268	0.00037	0.003496
EFNB2	TC13000860.hg.1	1.227	0.00038	0.003532
EFTUD2	TC17001586.hg.1	1.095	9e-05	0.002685
EGF	TC04000568.hg.1	-1.083	0.00411	0.013092
EIF2AK1	TC07002778.hg.1	1.069	0.00122	0.006088
ELF4	TC0X001357.hg.1	1.017	6e-05	0.002685
ELK4	TC01006060.hg.1	1.25	0.00263	0.009633
EMB	TC05002988.hg.1	2.294	0.00069	0.004533
EMP1	TC12000189.hg.1	1.311	0.00167	0.007281
EMP2	TC16000857.hg.1	1.148	0.0002	0.002897
ENTPD5	TC14001302.hg.1	1.063	0.00021	0.002898
EPPK1	TC08001736.hg.1	1.515	2e-05	0.002603
EPS8	TC12001282.hg.1	1.281	0.00016	0.002752
EPSTI1	TC13000612.hg.1	1.091	0.00036	0.003466
EPT1	TC02000150.hg.1	1.627	0.00041	0.003622
ERO1L	TC14001141.hg.1	1.474	0.00047	0.003792
ERO1LB	TC01004004.hg.1	-1.717	4e-05	0.002685
ERP27	TC12001277.hg.1	-4.168	1e-05	0.002466
ESCO1	TC18000401.hg.1	1.309	0.00023	0.002958
ESCO2	TC08000213.hg.1	1.538	0.00032	0.003301
ETNK1	TC12002285.hg.1	1.552	0.00054	0.00404
ETS2	TC21000169.hg.1	1.106	0.00759	0.020272
EXO1	TC01001976.hg.1	1.145	0.00034	0.003377
EXOC8	TC01003967.hg.1	1.242	0	0.001811
EXPH5	TC11002269.hg.1	1.368	0.0005	0.003916
EXT1	TC08001548.hg.1	1.058	0.00013	0.002726
EZR	TC06002265.hg.1	1.123	0.00059	0.004195
F11	TC04000916.hg.1	-1.14	5e-05	0.002685
F2RL2	TC05001502.hg.1	1.462	0.00258	0.009507
F5	TC01003498.hg.1	1.656	0.01959	0.04208
FABP1	TC02004392.hg.1	2.234	0.02068	0.043907
FABP2	TC04001500.hg.1	1.634	0.01776	0.03892
FAM102B	TC01000931.hg.1	1.323	6e-05	0.002685
FAM111B	TC11000482.hg.1	1.908	4e-05	0.002685
FAM120AOS	TC09002670.hg.1	1.231	0.00077	0.004815
FAM129A	TC01003624.hg.1	-1.055	0.00045	0.003743
FAM135A	TC06000715.hg.1	1.494	0.00031	0.003291
FAM175B	TC10000908.hg.1	1.06	0.01269	0.029932
FAM210B	TC20001302.hg.1	1.097	0.00459	0.014075
FAM21C	TC10002066.hg.1	1.18	0.00096	0.00535
FAM63B	TC15002216.hg.1	1.256	0.00014	0.002726
FAM72C	TC01003174.hg.1	1.204	0.00026	0.003105
FAM72D	TC01003085.hg.1	1.897	0.0001	0.002685
FAM83B	TC06000675.hg.1	1.812	0.0002	0.002894
FAM91A1	TC08000720.hg.1	1.515	5e-05	0.002685
FANCD2	TC03000051.hg.1	1.234	0.00039	0.00356
FANCI	TC15000846.hg.1	1.5	9e-05	0.002685
FAR1	TC11000208.hg.1	1.17	0.00094	0.005289
FAR2	TC12000276.hg.1	1.666	0.00011	0.002685
FARSB	TC02002813.hg.1	1.066	0.00097	0.005388
FAT1	TC04002890.hg.1	1.482	4e-05	0.002685
FBXO32	TC08002503.hg.1	1.864	5e-05	0.002685
FER1L6	TC08000721.hg.1	1.286	0.00486	0.014641
FERMT1	TC20000603.hg.1	2.096	5e-05	0.002685
FGD6	TC12003015.hg.1	1.597	0.0001	0.002685
FGL2	TC07003035.hg.1	1.317	0.00768	0.020456
FLRT3	TC20000642.hg.1	1.175	0.00421	0.013313
FLVCR1	TC01001781.hg.1	1.342	8e-05	0.002685
FMO5	TC01003125.hg.1	1.072	0.00402	0.01291
FMOD	TC01003722.hg.1	1.074	0.00051	0.003943
FOPNL	TC16000899.hg.1	1.018	0.00267	0.009755
FOXM1	TC12001106.hg.1	1.236	0.00013	0.002726
FPR3	TC19000789.hg.1	1.111	0.00242	0.009118
FRK	TC06002043.hg.1	1.106	0.0037	0.01223
FRRS1	TC01002911.hg.1	1.024	0.0003	0.003217
FRYL	TC04001177.hg.1	1.231	0.00024	0.003027
FTL	TC19002195.hg.1	1.973	3e-05	0.002685
FUT3	TC19001085.hg.1	1.1	0.00229	0.008809
FYB	TC05002968.hg.1	1.27	0.01247	0.029533
G3BP1	TC05002698.hg.1	1.389	0.0002	0.002876
GABRP	TC05000937.hg.1	1.596	0.00184	0.007725
GALC	TC14001387.hg.1	1.337	0.00024	0.003001
GALNT1	TC18000145.hg.1	1.168	6e-05	0.002685
GALNT12	TC09000498.hg.1	1.036	0.00187	0.007774
GALNT3	TC02002492.hg.1	1.049	0.00206	0.008251
GALNT5	TC02000954.hg.1	1.836	0.0002	0.002881
GALNT7	TC04000853.hg.1	1.123	0.00103	0.005545
GAPDH	TC12002203.hg.1	2.627	8e-05	0.002685
GATM	TC15002814.hg.1	-2.586	8e-05	0.002685
GBA3	TC04000168.hg.1	1.217	0.02134	0.045047
GBP1	TC01002847.hg.1	1.035	0.00076	0.004761
GBP2	TC01006361.hg.1	1.024	0.00192	0.007913
GBP3	TC01002845.hg.1	1.434	0.00065	0.004407
GBP4	TC01002849.hg.1	1.192	0.00137	0.006496
GCG	TC02002479.hg.1	-3.811	1e-05	0.002466
GCH1	TC14002019.hg.1	1.165	0.00058	0.004187
GCLM	TC01002882.hg.1	1.023	0.00022	0.002912
GCNT1	TC09002021.hg.1	1.463	0.00576	0.016532
GCNT3	TC15000456.hg.1	1.739	0.00467	0.014238
GDA	TC09000330.hg.1	1.43	0.00255	0.009457
GEN1	TC02000105.hg.1	1.156	4e-05	0.002685
GGCT	TC07002868.hg.1	1.382	1e-05	0.002466
GJC2	TC01005084.hg.1	-1.083	0.00042	0.003663
GK	TC0X000141.hg.1	1.389	0.00047	0.003787
GK5	TC03003122.hg.1	1.365	0.00101	0.005486
GMCL1	TC02000409.hg.1	1.026	0.00026	0.003101
GNA12	TC07002755.hg.1	1.338	0.00013	0.002726
GNMT	TC06000590.hg.1	-1.679	0.00058	0.004177
GNPDA2	TC04001157.hg.1	1.081	0.00037	0.003493
GNS	TC12001678.hg.1	1.041	0.00071	0.004628
GOLGA8A	TC15002476.hg.1	-1.607	1e-05	0.002466
GOLIM4	TC03001978.hg.1	1.044	0.00013	0.002726
GP2	TC16000923.hg.1	-5.288	0	0.001121
GPA33	TC01003477.hg.1	1.152	0.01143	0.027602
GPCPD1	TC20000599.hg.1	1.043	0.0016	0.007092
GPD2	TC02000952.hg.1	1.113	0.00016	0.002752
GPR126	TC06001046.hg.1	1.405	0.00098	0.005399
GPR128	TC03000510.hg.1	1.499	0.01098	0.026821
GPR174	TC0X000428.hg.1	1.011	0.00391	0.012673
GPR180	TC13000330.hg.1	1.078	6e-05	0.002685
GPR183	TC13000829.hg.1	1.124	0.02197	0.046085
GPR89A	TC01005782.hg.1	1.113	0.00292	0.010377
GPSM2	TC01000936.hg.1	1.774	7e-05	0.002685
GPX2	TC14001223.hg.1	1.279	0.00809	0.021254
GSK3B	TC03003047.hg.1	1.324	0.00012	0.002726
GSKIP	TC14000602.hg.1	1.178	0.00166	0.007236
GTF2A1	TC14001368.hg.1	1.008	8e-05	0.002685
GTF2H3	TC12000991.hg.1	1.448	4e-05	0.002685
GUCY2C	TC12001271.hg.1	1.897	0.01005	0.025097
GUF1	TC04000268.hg.1	1.074	0.00101	0.005496
GZMA	TC05000231.hg.1	1.293	0.00041	0.003622
HAUS2	TC15000321.hg.1	1.044	0.00047	0.003792
HCN2	TC19001926.hg.1	-1.14	8e-05	0.002685
HCN4	TC15002618.hg.1	-1.025	8e-05	0.002685
HDAC3	TC05003274.hg.1	1.104	0.00059	0.004205
HDGFRP2	TC19001945.hg.1	-1.083	0.00012	0.002726
HEATR1	TC01004007.hg.1	1.274	0.00016	0.002797
HEATR5A	TC14002318.hg.1	1.26	0.00015	0.002726
HEPH	TC0X001747.hg.1	2.656	1e-05	0.002571
HES4	TC01002080.hg.1	-1.012	0.00014	0.002726
HHLA2	TC03000545.hg.1	1.771	0.00148	0.006779
HIATL1	TC09000463.hg.1	1.502	5e-05	0.002685
HIPK2	TC07003195.hg.1	1.175	6e-05	0.002685
HIST1H2AC	TC06000167.hg.1	1.177	0.00052	0.003996
HIST1H2AH	TC06000225.hg.1	1.054	4e-05	0.002685
HIST1H2BD	TC06000169.hg.1	1.346	0.00038	0.003527
HIST1H2BH	TC06000176.hg.1	1.202	5e-05	0.002685
HIST1H2BK	TC06001387.hg.1	1.644	0.00018	0.002842
HIST1H2BM	TC06000265.hg.1	1.273	0.00047	0.003817
HIST1H2BO	TC06000270.hg.1	1.378	0.00066	0.00445
HIST1H4E	TC06002644.hg.1	1.095	0.00022	0.002912
HIST2H2BE	TC01003193.hg.1	1.443	0.00023	0.002951
HK2	TC02000466.hg.1	1.2	0.00011	0.002685
HLA-B	TC6_qbl_hap6000148.hg.1	1.256	3e-05	0.002685
HLA-DQA1	TC06002505.hg.1	1.054	0.00026	0.003082
HLA-DQB1	TC06003423.hg.1	-1.024	0.00024	0.002972
HMGB1	TC13001407.hg.1	1.504	3e-05	0.002685
HMGB3	TC0X001916.hg.1	1.521	0.00017	0.002815
HMGCR	TC05002454.hg.1	1.896	0.00129	0.006273
HMGCS1	TC05001316.hg.1	1.335	0.00115	0.005898
HMGCS2	TC01003050.hg.1	1.911	0.00364	0.012085
HMMR	TC05000907.hg.1	1.013	0.00055	0.00407
HNF4G	TC08000499.hg.1	1.551	0.00134	0.00641
HNRNPAB	TC05002774.hg.1	1.041	0.00022	0.002913
HOMER2	TC15001761.hg.1	-1.578	7e-05	0.002685
HPGD	TC04001753.hg.1	1.012	0.0016	0.007084
HPS3	TC03000803.hg.1	1.03	8e-05	0.002685
HSD17B2	TC16000645.hg.1	1.023	0.01182	0.028336
HSPH1	TC13000539.hg.1	1.063	9e-05	0.002685
IARS2	TC01001814.hg.1	1.025	0.00037	0.003496
ICK	TC06001809.hg.1	1.153	2e-05	0.002639
IDS	TC0X002267.hg.1	1.445	0.00041	0.003609
IFI27	TC14001821.hg.1	1.469	0.00178	0.007561
IFI6	TC01002412.hg.1	1.501	0.00636	0.017821
IL13RA1	TC0X000575.hg.1	1.103	0.00029	0.003197
IL2RG	TC0X001121.hg.1	1.139	0.00301	0.010592
IMPA1	TC08001368.hg.1	1.267	0.00011	0.002685
IMPAD1	TC08001238.hg.1	1.048	0.00016	0.002764
INTS2	TC17002737.hg.1	1.474	7e-05	0.002685
INTS7	TC01006094.hg.1	1.389	0.00035	0.003421
IPMK	TC10001312.hg.1	1.345	4e-05	0.002685
IQGAP3	TC01003343.hg.1	1.024	0.0001	0.002685
IREB2	TC15002301.hg.1	1.177	0.0002	0.002894
IRF6	TC01003787.hg.1	1.028	0.00109	0.005742
IRS2	TC13000871.hg.1	1.166	7e-05	0.002685
ITGA2	TC05000218.hg.1	2.227	9e-05	0.002685
ITGB8	TC07002185.hg.1	1.431	0.00701	0.019103
ITIH4	TC03003413.hg.1	-1.042	0.00225	0.008705
ITLN1	TC01003409.hg.1	2.417	0.00649	0.018075
ITPR3	TC06000427.hg.1	1.09	0.00022	0.002912
KCNE3	TC11002082.hg.1	1.239	0.00044	0.003713
KCNG3	TC02001780.hg.1	-1.169	0.0001	0.002685
KCNJ16	TC17000812.hg.1	-1.156	0.00157	0.007026
KCTD9	TC08001071.hg.1	1.108	0.00019	0.002854
KDELR2	TC07003350.hg.1	1.071	0.00044	0.003684
KDELR3	TC22000301.hg.1	1.16	6e-05	0.002685
KDM6A	TC0X000212.hg.1	1.186	0.00054	0.00404
KDM7A	TC07001917.hg.1	1.085	0.00017	0.002815
KDSR	TC18000953.hg.1	1.529	0.00063	0.004331
KHSRP	TC19002305.hg.1	-1.138	3e-05	0.002685
KIAA0196	TC08002513.hg.1	1.637	0.00013	0.002726
KIAA1524	TC03001632.hg.1	1.187	8e-05	0.002685
KIAA1551	TC12000295.hg.1	1.017	0.00051	0.003956
KIF14	TC01003679.hg.1	1.391	0.00012	0.002726
KIF15	TC03000242.hg.1	1.294	0.00075	0.00474
KIF18A	TC11001517.hg.1	1.304	9e-05	0.002685
KIF1C	TC17002021.hg.1	1.129	0.00068	0.004514
KIF20B	TC10002200.hg.1	1.742	1e-05	0.002508
KIF23	TC15000638.hg.1	1.762	2e-05	0.002644
KIF4A	TC0X000376.hg.1	1.252	9e-05	0.002685
KIF5B	TC10001160.hg.1	1.157	0.00026	0.003093
KLF5	TC13000273.hg.1	1.833	0.00051	0.003956
KLF6	TC10002411.hg.1	1.161	0.0006	0.00424
KLHL28	TC14001079.hg.1	1.041	0.00057	0.004147
KLK1	TC19001758.hg.1	-2.584	1e-05	0.002466
KMT2A	TC11002900.hg.1	1.048	0.00134	0.00641
KNTC1	TC12000974.hg.1	1.558	0.00011	0.002712
KPNA1	TC03003052.hg.1	1.107	0.00017	0.002815
KPNA2	TC17002860.hg.1	1.826	3e-05	0.002685
KPNA3	TC13000663.hg.1	1.223	5e-05	0.002685
KPNA4	TC03003184.hg.1	1.316	0.00024	0.002972
KRT19	TC17002906.hg.1	1.126	0.00057	0.004156
KRT20	TC17001473.hg.1	3.056	0.00998	0.024961
KRT8	TC12001539.hg.1	1.041	0.00714	0.01938
LACTB2	TC08001313.hg.1	1.005	0.00104	0.005561
LAMA3	TC18000103.hg.1	1.158	7e-05	0.002685
LAMC2	TC01001585.hg.1	1.872	1e-05	0.002466
LAMP2	TC0X001325.hg.1	1.005	0.00027	0.003148
LBR	TC01003887.hg.1	1.037	0.00014	0.002726
LCLAT1	TC02000203.hg.1	1.101	0.0003	0.003247
LCORL	TC04002481.hg.1	1.477	0.00223	0.008687
LDHA	TC11002588.hg.1	1.265	0.00012	0.002726
LDHB	TC12001298.hg.1	-1.027	0.00125	0.006176
LDLR	TC19000191.hg.1	1.072	0.00358	0.011969
LEMD3	TC12000581.hg.1	1.243	0.00032	0.003314
LGALS3	TC14001693.hg.1	2.02	0.00035	0.003417
LGALS4	TC19001505.hg.1	1.242	0.00272	0.009884
LGMN	TC14001451.hg.1	1.191	5e-05	0.002685
LGR5	TC12000624.hg.1	2.078	0.00087	0.005075
LIMA1	TC12001492.hg.1	1.178	2e-05	0.002603
LIPH	TC03002078.hg.1	1.766	0.00115	0.005892
LKAAEAR1	TC20001047.hg.1	-1.097	9e-05	0.002685
LMBR1	TC07002073.hg.1	1.301	0.00013	0.002726
LMBRD2	TC05001268.hg.1	1.048	0.00073	0.004689
LMNB1	TC05000604.hg.1	1.334	0.00018	0.002842
LMO7	TC13000286.hg.1	1.288	7e-05	0.002685
LPCAT2	TC16000455.hg.1	1.686	0.00013	0.002726
LPCAT3	TC12001155.hg.1	1.505	0.00097	0.005374
LPIN2	TC18000803.hg.1	1.311	0.00033	0.003331
LPP	TC03002720.hg.1	1.219	0.00055	0.004076
LRCH3	TC03002770.hg.1	1.075	0.00097	0.005384
LRIF1	TC01002979.hg.1	1.028	0.00018	0.002842
LRP6	TC12002769.hg.1	1.146	0.00046	0.003778
LRRC1	TC06000668.hg.1	1.017	0.00132	0.00637
LRRC16A	TC06000153.hg.1	1.364	0.00035	0.003435
LRRC19	TC09000985.hg.1	1.11	0.0126	0.029754
LRRC31	TC03001985.hg.1	1.097	0.01208	0.028812
LRRC40	TC01002769.hg.1	1.064	0.00054	0.00404
LRRC58	TC03003048.hg.1	1.236	0.00017	0.002815
LRRC66	TC04001193.hg.1	1.434	0.00332	0.01137
LRRCC1	TC08000528.hg.1	1.22	0.00067	0.004464
LTF	TC03001357.hg.1	-1.078	0.01003	0.025054
MACC1	TC07002818.hg.1	2.015	0.00227	0.008762
MAD2L1	TC04001507.hg.1	1.045	0.00035	0.003424
MALL	TC02002194.hg.1	1.224	0.00792	0.020923
MANEA	TC06000817.hg.1	1.018	0.00141	0.006622
MAP2K4	TC17002052.hg.1	1.566	0.00089	0.005144
MAP3K2	TC02002279.hg.1	1.203	0.00011	0.002685
MAP4K5	TC14001120.hg.1	1.143	0.00025	0.003048
MAPK6	TC15000417.hg.1	1.306	6e-05	0.002685
MASTL	TC10000189.hg.1	1.215	8e-05	0.002685
MBIP	TC14001046.hg.1	1.329	0.00065	0.00439
MBNL3	TC0X002231.hg.1	1.171	0.00061	0.004279
MBOAT1	TC06001313.hg.1	1.346	0.0005	0.003901
MBOAT2	TC02001556.hg.1	1.27	6e-05	0.002685
MBTPS2	TC0X000098.hg.1	1.127	0.00033	0.003341
MCM6	TC02002376.hg.1	1.534	1e-05	0.002493
MCM8	TC20000063.hg.1	1.33	0.00018	0.002842
MCU	TC10000452.hg.1	1.468	1e-05	0.002508
MDM2	TC12002437.hg.1	1.014	0.00048	0.003838
ME1	TC06001912.hg.1	1.938	0.00014	0.002726
MECOM	TC03003201.hg.1	1.031	0.00262	0.009625
MED1	TC17001449.hg.1	1.398	6e-05	0.002685
MED13	TC17001772.hg.1	1.139	0.00029	0.003186
MED14	TC0X000966.hg.1	1.413	4e-05	0.002685
MED23	TC06003849.hg.1	1.169	0.00297	0.010517
MED27	TC09002823.hg.1	1.028	0.00241	0.009102
MELK	TC09000207.hg.1	1.182	0.00031	0.003269
MEP1A	TC06000631.hg.1	1.507	0.02399	0.049548
MET	TC07000722.hg.1	1.244	0.00065	0.004391
METTL4	TC18000282.hg.1	1.13	0.00053	0.00403
METTL7B	TC12000487.hg.1	1.282	0.00558	0.016162
MFHAS1	TC08000943.hg.1	1.033	0.00011	0.002715
MGAT5	TC02003597.hg.1	1.191	0.00041	0.003625
MGST1	TC12002266.hg.1	1.422	0.0069	0.018873
MKI67	TC10001756.hg.1	2.443	3e-05	0.002685
MKNK1	TC01005450.hg.1	-1.145	4e-05	0.002685
MMD	TC17001711.hg.1	1.374	3e-05	0.002685
MME	TC03000846.hg.1	1.323	0.01894	0.041012
MOB1A	TC02001993.hg.1	1.302	4e-05	0.002685
MOCOS	TC18000149.hg.1	1.067	0.0001	0.002685
MOSPD1	TC0X001397.hg.1	1.043	7e-05	0.002685
MPC2	TC01005919.hg.1	1.064	0.00158	0.007043
MRPL30	TC02003431.hg.1	1.025	0.00149	0.006798
MRPL42	TC12002517.hg.1	1.373	0.00016	0.002787
MRPL47	TC03002039.hg.1	1.101	0.00012	0.002726
MRPL50	TC09001420.hg.1	1.159	0.00054	0.00406
MRPS10	TC06001731.hg.1	1.269	0.00025	0.003048
MRPS30	TC05000206.hg.1	1.067	0.00029	0.00318
MRPS35	TC12000270.hg.1	1.283	0.0002	0.002881
MS4A8	TC11000514.hg.1	1.01	0.00539	0.015723
MSH2	TC02003219.hg.1	1.125	0.0021	0.008358
MSMO1	TC04000828.hg.1	1.357	0.00046	0.003758
MST4	TC0X000628.hg.1	1.118	0.00054	0.00404
MTCH2	TC11001746.hg.1	1.375	9e-05	0.002685
MTDH	TC08000594.hg.1	1.067	0.00034	0.003366
MTRNR2L2	TC05001540.hg.1	-1.051	0.00106	0.005638
MTRNR2L9	TC06000695.hg.1	-1.019	0.00054	0.00404
MTTP	TC04000516.hg.1	1.588	0.02256	0.047092
MUC12	TC07002494.hg.1	2.749	0.00748	0.02005
MUC13	TC03001719.hg.1	3.123	0.00082	0.004924
MUC17	TC07002496.hg.1	4.361	0.00448	0.013859
MUC6	TC11001256.hg.1	-1.731	0.00041	0.00361
MX1	TC21000739.hg.1	1.139	0.00106	0.005643
MYB	TC06003070.hg.1	1.476	0.00121	0.006072
MYL12A	TC18000016.hg.1	1.048	0.00012	0.002726
MYO1A	TC12003220.hg.1	1.21	0.00436	0.013662
MYO1D	TC17001353.hg.1	1.382	0.00019	0.002855
MYO1E	TC15001492.hg.1	1.419	8e-05	0.002685
MYO5B	TC18000507.hg.1	1.057	0.00275	0.009945
MYOCD	TC17002055.hg.1	1.085	0.00043	0.003679
MYOF	TC10001535.hg.1	1.225	0.00021	0.002905
NAA25	TC12001977.hg.1	1.022	0.00062	0.004314
NAP1L1	TC12002967.hg.1	1.312	0.00075	0.004734
NAPEPLD	TC07001715.hg.1	1.049	0.0003	0.003221
NAPG	TC18000052.hg.1	1.062	0.00079	0.004847
NBEAL1	TC02003773.hg.1	1.223	0.00223	0.008687
NCAPD2	TC12000082.hg.1	1.185	0.0001	0.002685
NCAPG	TC04000155.hg.1	1.629	0.00018	0.002842
NCAPG2	TC07002083.hg.1	1.153	0.00038	0.003533
NCAPH	TC02000582.hg.1	1.122	0.00023	0.002972
NCEH1	TC03002008.hg.1	1.083	0.00038	0.003533
NCKAP1	TC02002592.hg.1	1.041	0.00032	0.003301
NDC1	TC01005497.hg.1	1.82	0.00023	0.002972
NDC80	TC18000009.hg.1	1.95	8e-05	0.002685
NDRG3	TC20001565.hg.1	1.002	0.00134	0.006405
NEDD1	TC12000749.hg.1	1.221	0.00014	0.002726
NEK2	TC01006091.hg.1	2.219	5e-05	0.002685
NET1	TC10000047.hg.1	1.119	8e-05	0.002685
NFE2L3	TC07000159.hg.1	1.698	0.00033	0.003351
NIP7	TC16000568.hg.1	1.131	1e-05	0.002508
NIPA2	TC15001048.hg.1	1.09	0.00018	0.002842
NOD2	TC16001882.hg.1	-1.184	1e-05	0.002466
NOL11	TC17000795.hg.1	1.214	0.00027	0.003148
NOP58	TC02001188.hg.1	1.075	0.00067	0.004485
NOX4	TC11003286.hg.1	1.023	0.01185	0.028404
NPAT	TC11003329.hg.1	1.214	0.00082	0.004936
NPC1	TC18000413.hg.1	1.241	0.00014	0.002726
NQO1	TC16001225.hg.1	2.531	8e-05	0.002685
NR2C2	TC03002235.hg.1	1.285	4e-05	0.002685
NR5A2	TC01001645.hg.1	-1.213	0.00143	0.006658
NRAS	TC01003014.hg.1	1.614	8e-05	0.002685
NSUN2	TC05002839.hg.1	1.102	0.00096	0.005349
NUCB2	TC11002576.hg.1	-1.17	0.00088	0.005101
NUDT21	TC16001133.hg.1	1.087	0.00106	0.005646
NUF2	TC01001430.hg.1	1.274	0.00017	0.002815
NUP107	TC12000602.hg.1	1.244	0.00015	0.002735
NUP153	TC06001295.hg.1	1.023	0.0005	0.003921
NUP155	TC05001275.hg.1	1.758	8e-05	0.002685
NUP160	TC11001750.hg.1	1.016	0.00018	0.002842
NUP205	TC07002605.hg.1	1.321	0.00053	0.004021
NUP98	TC11001302.hg.1	1.03	6e-05	0.002685
NUPR1	TC16000989.hg.1	-1.014	0.00042	0.003641
NUSAP1	TC15000306.hg.1	1.857	5e-05	0.002685
OAT	TC10001726.hg.1	1.401	0.00025	0.003046
ONECUT1	TC15001460.hg.1	-1.717	3e-05	0.002685
ONECUT2	TC18000727.hg.1	1.301	0.01172	0.028143
OR2A4	TC06002110.hg.1	1.491	0.00037	0.003486
OR2A7	TC07001979.hg.1	1.521	0.00089	0.00513
OSBPL11	TC03001725.hg.1	1.047	9e-05	0.002685
OSBPL3	TC07001206.hg.1	1.324	3e-05	0.002685
OSBPL8	TC12001754.hg.1	1.023	0.00115	0.005898
OSTF1	TC09000343.hg.1	1.063	0.00054	0.00404
OTC	TC0X000177.hg.1	1.512	0.01491	0.033983
OXR1	TC08002060.hg.1	-1.057	2e-05	0.002659
P2RX1	TC17001014.hg.1	-1.144	3e-05	0.002685
PAIP2B	TC02001974.hg.1	-2.109	6e-05	0.002685
PAK2	TC03001100.hg.1	1.155	6e-05	0.002685
PALB2	TC16000967.hg.1	1.052	0.00046	0.003756
PANK2	TC20001070.hg.1	1.064	0.00054	0.00404
PANK3	TC05003341.hg.1	1.987	2e-05	0.002644
PARD6B	TC20000407.hg.1	1.07	0.00043	0.003679
PARP4	TC13000491.hg.1	1.443	8e-05	0.002685
PATL1	TC11001829.hg.1	1.369	0.00016	0.002798
PBK	TC08001086.hg.1	1.468	0.00067	0.004484
PCDH18	TC04001565.hg.1	1.059	0.00113	0.00586
PCGF5	TC10002216.hg.1	1.118	0.00298	0.010524
PCNA	TC20000592.hg.1	1.285	0.00019	0.002859
PCNXL4	TC14000361.hg.1	1.01	8e-05	0.002685
PCSK5	TC09000347.hg.1	1.003	0.00401	0.012878
PCYT1A	TC03003297.hg.1	1.304	0	0.001121
PDCD6IP	TC03002278.hg.1	1.47	0.00019	0.002859
PDE12	TC03000369.hg.1	1.409	0.00096	0.005353
PDIA2	TC16002047.hg.1	-1.481	4e-05	0.002685
PEAK1	TC15002635.hg.1	1.59	1e-05	0.002466
PGAP1	TC02002644.hg.1	1.149	0.00224	0.008703
PGM2	TC04000213.hg.1	1.144	0.00023	0.002972
PGM2L1	TC11002081.hg.1	1.027	0.00029	0.003203
PIGU	TC20000784.hg.1	1.104	0.00015	0.002741
PIK3CA	TC03002674.hg.1	1.273	0.002	0.008087
PIP5K1A	TC01001204.hg.1	1.114	2e-05	0.002639
PIP5K1B	TC09000316.hg.1	1.049	0.00404	0.012967
PKHD1	TC06001796.hg.1	-1.286	0.00059	0.004194
PKM	TC15002610.hg.1	1.319	7e-05	0.002685
PKP2	TC12001377.hg.1	1.445	0.00209	0.008346
PLA2G1B	TC12002042.hg.1	-5.81	0	0.001905
PLA2G4A	TC01001607.hg.1	1.537	0.00026	0.003118
PLAC8	TC04001344.hg.1	1.205	0.00132	0.00637
PLCB4	TC20000076.hg.1	1.714	0.00091	0.00519
PLCH1	TC03003170.hg.1	1.143	0.00204	0.008201
PLEK2	TC14001238.hg.1	1.386	0.00048	0.003829
PLEKHA2	TC08001886.hg.1	1.141	0.00021	0.002899
PLEKHG1	TC06001094.hg.1	1.088	0.00014	0.002726
PLN	TC06003017.hg.1	1.107	0.0191	0.041263
PLP2	TC0X000267.hg.1	1.13	0.00033	0.003351
PLS1	TC03000768.hg.1	1.865	0.001	0.005465
PM20D1	TC01003755.hg.1	-1.079	0.00443	0.01377
PM20D2	TC06000796.hg.1	1.068	0.00399	0.012848
PNLIP	TC10000844.hg.1	-6.765	0	0.001121
PNLIPRP1	TC10000845.hg.1	-4.162	0	0.001121
PNLIPRP2	TC10000846.hg.1	-4.399	0.00079	0.004828
PNPT1	TC02001866.hg.1	1.04	0.00022	0.002925
POC1B	TC12002997.hg.1	1.613	0.00026	0.003105
POF1B	TC0X001190.hg.1	2.164	0.00069	0.004533
POLA1	TC0X000120.hg.1	1.052	0.00072	0.00464
POLD3	TC11000790.hg.1	1.009	0.00051	0.003959
POLR2K	TC08000612.hg.1	1.017	0.00018	0.002837
PON2	TC07003069.hg.1	1.315	0.00042	0.003663
POSTN	TC13000576.hg.1	1.527	0.02091	0.044294
PPARG	TC03002222.hg.1	1.391	0.00123	0.006104
PPM1A	TC14001720.hg.1	1.534	0.00012	0.002726
PPP2R5E	TC14001206.hg.1	1.137	0.00022	0.002912
PPP4R1	TC18000318.hg.1	1.191	0.00032	0.003316
PRC1	TC15001858.hg.1	1.241	0.00015	0.002726
PRIM1	TC12001614.hg.1	1.288	0.00079	0.004845
PRKAR1A	TC17002331.hg.1	1.012	0.00681	0.018704
PRKCD	TC03002349.hg.1	1.17	0.00179	0.007602
PRKCI	TC03000914.hg.1	1.705	8e-05	0.002685
PRKDC	TC08001191.hg.1	1.386	0.00013	0.002726
PRMT3	TC11000257.hg.1	1.043	0.00122	0.006104
PROS1	TC03001590.hg.1	1.041	0.00119	0.006003
PROSER1	TC13000584.hg.1	1.251	0.00036	0.003463
PRPF40A	TC02004644.hg.1	1.249	0.00056	0.004114
PRPS1	TC0X000526.hg.1	1.035	0.0003	0.003231
PRR11	TC17000718.hg.1	1.716	1e-05	0.002508
PRRC2C	TC01001493.hg.1	1.107	0.00015	0.002726
PRRG4	TC11000310.hg.1	1.359	0.00045	0.00373
PRSS3	TC09000155.hg.1	-1.446	1e-05	0.002466
PSEN1	TC14001762.hg.1	1.586	8e-05	0.002685
PSENEN	TC19002630.hg.1	1.067	7e-05	0.002685
PSMA3	TC14000346.hg.1	1.292	0.00043	0.003666
PSMB3	TC17000466.hg.1	1.037	0.00038	0.00351
PSMC2	TC07000673.hg.1	1.076	0.00017	0.002815
PSMD1	TC02003882.hg.1	1.531	6e-05	0.002685
PSMD5	TC09001539.hg.1	1.098	0.00074	0.004727
PSME4	TC02001848.hg.1	1.166	7e-05	0.002685
PTF1A	TC10000166.hg.1	-1.212	0.00017	0.002815
PTGER1	TC19002355.hg.1	-1.009	0.00025	0.003048
PTH2	TC19002542.hg.1	-1.036	0.00013	0.002726
PTMA	TC02003886.hg.1	1.619	0.00012	0.002726
PTP4A1	TC06002848.hg.1	1.549	0.00012	0.002726
PTPLAD1	TC15000606.hg.1	2.005	0.00062	0.004309
PTPN12	TC07002426.hg.1	1.005	0.00847	0.022061
PTPN14	TC01006108.hg.1	1.083	0.00034	0.003399
PURB	TC07002923.hg.1	1.486	0.00041	0.003609
PUS7	TC07001734.hg.1	1	0.00164	0.007202
PVRL3	TC03000561.hg.1	1.011	0.00213	0.008433
RAB11A	TC15000609.hg.1	1.109	6e-05	0.002685
RAB18	TC10001958.hg.1	1.253	0.00018	0.00283
RAB21	TC12000627.hg.1	1.093	0.00028	0.003159
RAB27B	TC18000189.hg.1	1.06	0.00978	0.024615
RAB39A	TC11000976.hg.1	-1.046	5e-05	0.002685
RAB7A	TC03000677.hg.1	1.242	0.0007	0.004588
RACGAP1	TC12001489.hg.1	1.493	2e-05	0.002571
RAD51AP1	TC12000062.hg.1	1.129	0.0011	0.005744
RALGAPB	TC20000285.hg.1	1.121	0.00024	0.003017
RALGPS2	TC01001544.hg.1	1.434	8e-05	0.002685
RARRES2	TC07002016.hg.1	-1.24	0.00061	0.004279
RASA2	TC03002567.hg.1	1.62	9e-05	0.002685
RASEF	TC09002617.hg.1	1.904	0.00286	0.010218
RASGEF1B	TC04002922.hg.1	1.008	0.00051	0.003956
RAVER2	TC01000727.hg.1	1.077	0.00183	0.007692
RB1	TC13000190.hg.1	1.03	0.00047	0.003787
RBBP6	TC16000262.hg.1	1.112	0.00036	0.003471
RBBP9	TC20000669.hg.1	1.155	0.00038	0.003527
RBL1	TC20000822.hg.1	1.201	0.00041	0.003622
RBM26	TC13001592.hg.1	1.117	0.00243	0.009148
RBM47	TC04002523.hg.1	1.386	0.00145	0.006705
RBP1	TC03003114.hg.1	-1.971	6e-05	0.002685
RBPJ	TC04001946.hg.1	1.35	0.00055	0.004096
RBPJL	TC20000344.hg.1	-1.967	1e-05	0.002466
RC3H1	TC01005943.hg.1	1.56	0.00019	0.002854
RC3H2	TC09002781.hg.1	1.689	0.00034	0.003401
RCC2	TC01002289.hg.1	1.286	0.00015	0.002726
RCOR1	TC14000784.hg.1	1.043	0.00016	0.002798
RDH10	TC08000482.hg.1	1.087	0.00113	0.005846
REEP3	TC10002095.hg.1	1.313	0.00014	0.002726
REG1A	TC02000488.hg.1	-2.272	0.00075	0.004734
REG1B	TC02002017.hg.1	-2.777	0.00195	0.007971
REG1P	TC02004361.hg.1	-1.543	0.0037	0.01223
REG3G	TC02000487.hg.1	-1.687	0.00449	0.013873
REG4	TC01003051.hg.1	2.604	0.00111	0.005787
RELA	TC11003206.hg.1	1.147	0.00018	0.002842
REPS2	TC0X001610.hg.1	1.053	0.01291	0.030369
RET	TC10002029.hg.1	-1.029	0.00022	0.002912
RFC5	TC12000925.hg.1	1.061	0.00057	0.004147
RFWD3	TC16001269.hg.1	1.115	0.00024	0.003017
RHPN2	TC19001394.hg.1	1.022	0.00179	0.007588
RICTOR	TC05001294.hg.1	1.122	0.00056	0.004121
RIOK3	TC18000100.hg.1	1.287	0.00127	0.006236
RIPK2	TC08000545.hg.1	1.102	0.00019	0.002855
RNASE1	TC14000902.hg.1	-1.533	0.00051	0.003956
RNF128	TC0X000519.hg.1	1.011	0.00549	0.015956
RNF145	TC05001996.hg.1	1.04	3e-05	0.002685
RNF43	TC17001732.hg.1	1.101	0.00273	0.009898
ROCK1	TC18000397.hg.1	1.06	0.00137	0.006511
ROCK2	TC02001576.hg.1	1.004	0.00045	0.003722
RPS18	TC6_ssto_hap7000088.hg.1	-1.456	3e-05	0.002685
RUNX3	TC01005341.hg.1	-1.124	0.00022	0.002912
S100A10	TC01005824.hg.1	1.971	6e-05	0.002685
SAE1	TC19002180.hg.1	1.051	0.00022	0.002912
SAMD12	TC08001551.hg.1	1.099	0.00346	0.011689
SAMD5	TC06003119.hg.1	1.294	0.00582	0.016661
SAMD9	TC07001605.hg.1	1.565	0.00012	0.002726
SAMD9L	TC07001606.hg.1	1.391	0.00018	0.002842
SAMSN1	TC21001069.hg.1	1.09	0.00737	0.019827
SASS6	TC01002916.hg.1	1.103	0.00029	0.003178
SBF2	TC11001407.hg.1	1.043	0.00043	0.003679
SCAF4	TC21000391.hg.1	1.008	0.00028	0.003157
SCD	TC10000721.hg.1	2.089	9e-05	0.002685
SCTR	TC02002254.hg.1	-1.014	0.00038	0.00351
SCYL2	TC12000775.hg.1	1.296	0.00044	0.003693
SDC4	TC20000878.hg.1	1.082	0.00866	0.022408
SEC23A	TC14001063.hg.1	1.438	1e-05	0.002466
SEC23IP	TC10000870.hg.1	1.02	0.00021	0.002899
SEC24A	TC05000665.hg.1	1.355	0.00019	0.002854
SEH1L	TC18000069.hg.1	1.475	0.00054	0.00406
SEL1L	TC14001372.hg.1	-1.285	2e-05	0.002676
SEMA3C	TC07001559.hg.1	1.367	0.0009	0.005159
SENP1	TC12001443.hg.1	1.321	0.00014	0.002726
SERINC3	TC20000867.hg.1	1.239	0.00046	0.003749
SERINC5	TC05003108.hg.1	1.69	8e-05	0.002685
SERPINA3	TC14002309.hg.1	-1.579	0.00768	0.020457
SERPINA5	TC14002308.hg.1	-1.171	8e-05	0.002685
SERPINB5	TC18000226.hg.1	2.51	2e-05	0.002639
SERPINI2	TC03003331.hg.1	-3.819	0	0.001121
SETX	TC09001673.hg.1	1.003	0.00035	0.003417
SF3B3	TC16000579.hg.1	1.072	0.0001	0.002685
SFRP5	TC10001571.hg.1	-1.305	9e-05	0.002685
SFT2D2	TC01006289.hg.1	1.372	9e-05	0.002685
SGMS2	TC04000553.hg.1	1.132	5e-05	0.002685
SGPP2	TC02001347.hg.1	1.047	0.00197	0.008035
SH3BGRL2	TC06000758.hg.1	1.376	0.00234	0.008939
SHANK1	TC19002552.hg.1	-1.219	9e-05	0.002685
SI	TC03001966.hg.1	2.404	0.01478	0.033773
SIL1	TC05003258.hg.1	-1.124	1e-05	0.002571
SKA2	TC17001745.hg.1	1.1	4e-05	0.002685
SKA3	TC13000468.hg.1	1.213	0.0003	0.003221
SKIL	TC03002656.hg.1	1.977	0	0.002266
SKP2	TC05000161.hg.1	1.196	0.00077	0.004786
SLC10A3	TC0X001940.hg.1	-1.004	0.00026	0.003101
SLC11A2	TC12002877.hg.1	1.281	0.00031	0.003283
SLC12A2	TC05002612.hg.1	2.827	0.00034	0.003395
SLC16A4	TC01002971.hg.1	1.41	2e-05	0.002571
SLC18A3	TC10000330.hg.1	-1.094	0.00021	0.002899
SLC1A1	TC09000029.hg.1	1.487	0.00204	0.008206
SLC25A13	TC07003070.hg.1	1.399	0.00019	0.002859
SLC25A24	TC01002942.hg.1	1.155	8e-05	0.002685
SLC25A33	TC01000116.hg.1	1.053	0.00053	0.00403
SLC25A40	TC07001580.hg.1	1.103	0.00041	0.003606
SLC27A2	TC15000391.hg.1	1.194	0.01662	0.03694
SLC2A12	TC06002124.hg.1	1.099	0.00091	0.005183
SLC30A7	TC01000905.hg.1	1.666	2e-05	0.002644
SLC31A1	TC09000572.hg.1	1.421	0.00027	0.003152
SLC35A1	TC06004096.hg.1	1.256	0.0003	0.003221
SLC35A3	TC01000896.hg.1	1.679	0.00015	0.002735
SLC35A5	TC03000573.hg.1	1.1	0.00013	0.002726
SLC35D1	TC01005544.hg.1	1.519	4e-05	0.002685
SLC38A1	TC12002850.hg.1	1.581	0.00098	0.005397
SLC40A1	TC02002614.hg.1	1.094	0.00325	0.011192
SLC44A1	TC09000535.hg.1	1.344	1e-05	0.002466
SLC44A4	TC6_apd_hap1000090.hg.1	1.583	0.00181	0.007649
SLC4A4	TC04000396.hg.1	-1.491	0.00795	0.020972
SLC4A7	TC03001255.hg.1	1.228	0.0009	0.005175
SLC5A1	TC22000237.hg.1	2.029	0.00162	0.007141
SLC6A14	TC0X000571.hg.1	1.987	0.00042	0.003636
SLC7A11	TC04001570.hg.1	1.261	0.00506	0.015058
SLC7A7	TC14001926.hg.1	1.58	0.00012	0.002726
SLC9A2	TC02000628.hg.1	1.172	0.01101	0.026877
SLC9A6	TC0X000657.hg.1	1.114	0.00011	0.002702
SLFN13	TC17001371.hg.1	1.128	0.00011	0.002685
SLMO2	TC20001754.hg.1	1.108	0.00069	0.004557
SMC2	TC09000526.hg.1	1.477	0.0001	0.002685
SMC4	TC03000873.hg.1	1.272	6e-05	0.002685
SMC6	TC02001605.hg.1	1.009	0.0001	0.002685
SMCHD1	TC18000011.hg.1	1.007	0.00588	0.01679
SMG1	TC16001793.hg.1	1.497	0.00017	0.002815
SMIM24	TC19001042.hg.1	1.976	0.001	0.005456
SNRPB2	TC20001115.hg.1	1.212	0.00191	0.007886
SNRPD1	TC18000088.hg.1	1.335	0.00035	0.003435
SNX6	TC14001028.hg.1	1.049	3e-05	0.002685
SOCS6	TC18000761.hg.1	1.486	0.00011	0.002715
SOHLH1	TC09000804.hg.1	-1.065	0.00013	0.002726
SORL1	TC11002916.hg.1	1.471	0.00042	0.003663
SOWAHC	TC02000671.hg.1	1.041	1e-05	0.002508
SOX4	TC06002615.hg.1	1.953	0.0001	0.002685
SPAST	TC02000210.hg.1	1.065	0.00027	0.003124
SPINK1	TC05001911.hg.1	-3.083	7e-05	0.002685
SPP1	TC04002100.hg.1	-1.935	0.01857	0.040368
SQLE	TC08000729.hg.1	1.57	9e-05	0.002685
SRI	TC07001581.hg.1	1.095	0.0001	0.002685
SRPK1	TC06003619.hg.1	1.12	0.00064	0.004367
SST	TC03002094.hg.1	-1.393	0.0014	0.006577
ST6GALNAC1	TC17001904.hg.1	1.496	0.00672	0.018522
STC1	TC08001062.hg.1	1.137	0.01428	0.03292
STIL	TC01006300.hg.1	1.746	0.00024	0.003
STK38	TC06001675.hg.1	1.128	0.00017	0.002815
STK4	TC20001234.hg.1	1.395	0.00196	0.008016
STMN1	TC01005350.hg.1	1.105	0.00245	0.009213
SULF1	TC08000456.hg.1	1.421	0.02336	0.048452
SULT1B1	TC04001267.hg.1	1.77	0.00481	0.014515
SUPT6H	TC17002145.hg.1	1.45	6e-05	0.002685
SUSD3	TC09002099.hg.1	-1.029	7e-05	0.002685
SYCE1L	TC16001648.hg.1	-1.166	0.00014	0.002726
SYCN	TC19001513.hg.1	-4.04	0	0.001972
SYTL2	TC11003279.hg.1	1.564	0.00155	0.006991
TAF2	TC08001559.hg.1	1.461	0.0002	0.002881
TAGLN2	TC01005883.hg.1	1.376	3e-05	0.002685
TAL1	TC01005458.hg.1	-1.29	0.0001	0.002685
TAOK1	TC17002149.hg.1	1.529	0.00012	0.002726
TAP2	TC06003604.hg.1	1.483	0.00172	0.007404
TBK1	TC12000570.hg.1	1.217	6e-05	0.002685
TCF7L2	TC10002300.hg.1	1.154	0.00011	0.002715
TES	TC07000718.hg.1	1.064	0.00017	0.002815
TFDP1	TC13001318.hg.1	1.032	0.0001	0.002685
TFPI	TC02004744.hg.1	1.54	0.00499	0.01492
TFRC	TC03002155.hg.1	1.618	9e-05	0.002685
THOC1	TC18000272.hg.1	1.051	0.00146	0.006746
TJP2	TC09001996.hg.1	1.163	0.00246	0.009224
TLR3	TC04002368.hg.1	1.232	0.01036	0.02566
TM4SF1	TC03001888.hg.1	1.293	0.00142	0.00664
TM4SF20	TC02002835.hg.1	2.317	0.00721	0.019527
TM9SF3	TC10001558.hg.1	1.007	0.00055	0.004099
TMC5	TC16000214.hg.1	1.705	0.00281	0.010099
TMC7	TC16000207.hg.1	1.312	0.00051	0.003959
TMED6	TC16001221.hg.1	-2.595	0.00023	0.002943
TMEM121	TC14000839.hg.1	-1.043	8e-05	0.002685
TMEM133	TC11000947.hg.1	1.176	0.0002	0.002894
TMEM135	TC11002813.hg.1	1.476	9e-05	0.002685
TMEM138	TC11002699.hg.1	1.417	0.00082	0.004932
TMEM168	TC07001764.hg.1	1.397	0.00017	0.002815
TMEM170A	TC16001280.hg.1	1.06	0.00015	0.002726
TMEM184C	TC04000732.hg.1	1.211	0.00018	0.002842
TMEM19	TC12003254.hg.1	1.039	0.00012	0.002726
TMEM194A	TC12001619.hg.1	1.026	0.00025	0.003048
TMEM2	TC09001204.hg.1	1.61	1e-05	0.002466
TMEM33	TC04001995.hg.1	1.775	9e-05	0.002685
TMEM38B	TC09000539.hg.1	1.209	0.00157	0.007028
TMEM41B	TC11003048.hg.1	1.067	0.00051	0.003956
TMEM45B	TC11001192.hg.1	1.216	0.00048	0.003838
TMEM62	TC15000324.hg.1	1.594	0.00016	0.002795
TMEM87A	TC15001263.hg.1	1.164	0.00019	0.002859
TMEM87B	TC02000703.hg.1	1.398	7e-05	0.002685
TMOD3	TC15000412.hg.1	1.026	6e-05	0.002685
TMPRSS4	TC11001059.hg.1	1.058	0.0004	0.00358
TMTC3	TC12000694.hg.1	1.473	0.00013	0.002726
TNFRSF10B	TC08002257.hg.1	1.13	0	0.00156
TNFRSF11A	TC18000221.hg.1	1.222	0.00155	0.006988
TNPO3	TC07003162.hg.1	1.313	0.00034	0.003369
TOP2A	TC17001462.hg.1	2.881	1e-05	0.002466
TOPBP1	TC03003098.hg.1	1.422	7e-05	0.002685
TOR1AIP2	TC01005968.hg.1	1.455	0.00129	0.006274
TOX	TC08001248.hg.1	1.304	0.00295	0.010459
TOX3	TC16001115.hg.1	1.097	0.00669	0.018472
TPMT	TC06001301.hg.1	1.152	0.0008	0.004866
TPST2	TC22000610.hg.1	-1.079	3e-05	0.002685
TPX2	TC20000198.hg.1	2.002	3e-05	0.002685
TRIB3	TC20001051.hg.1	-1.146	8e-05	0.002685
TRIM31	TC6_apd_hap1000067.hg.1	1.848	0.0029	0.010331
TRMT10C	TC03002440.hg.1	1.029	0.0001	0.002685
TROVE2	TC01004922.hg.1	1.097	0.00108	0.005697
TSPAN1	TC01000580.hg.1	1.409	0.00216	0.008529
TSPAN8	TC12001723.hg.1	1.46	0.0016	0.007092
TTK	TC06000761.hg.1	1.221	0.00034	0.003366
TTR	TC18000129.hg.1	-2.512	2e-05	0.002644
TUBA1B	TC12001470.hg.1	1.354	0.00031	0.00328
TXLNG	TC0X001609.hg.1	1.266	0.00024	0.003017
TXN	TC09001473.hg.1	1.031	0.00121	0.006077
TYMS	TC18000006.hg.1	1.284	0.00088	0.005122
UBA6	TC04001250.hg.1	1.401	7e-05	0.002685
UBE2D1	TC10000360.hg.1	1.191	0.00012	0.002726
UBE2G1	TC17001020.hg.1	1.107	0.00024	0.003025
UBE2T	TC01003702.hg.1	1.154	0.00016	0.00279
UBL4B	TC01000960.hg.1	-1.219	3e-05	0.002685
UBR1	TC15001271.hg.1	1.063	0.0008	0.004866
UEVLD	TC11001468.hg.1	1.147	0.00021	0.002899
UFM1	TC13001025.hg.1	1.196	0.00379	0.012458
UGDH	TC04002517.hg.1	1.101	0.00388	0.012635
UGT8	TC04000590.hg.1	1.342	0.00525	0.015457
UHRF1BP1L	TC12001865.hg.1	1.148	0.00034	0.003395
USH1C	TC11001458.hg.1	1.047	0.00062	0.004322
USP10	TC16000659.hg.1	1.131	0.0004	0.003604
USP14	TC18000003.hg.1	1.28	0.00022	0.002925
USP24	TC01005508.hg.1	1.042	0.00152	0.006914
USP38	TC04000696.hg.1	1.184	6e-05	0.002685
USP6NL	TC10001037.hg.1	1.114	0.00019	0.002855
USP9X	TC0X000195.hg.1	1.152	0.00023	0.002945
UTP15	TC05000354.hg.1	1.051	0.00048	0.003829
UTP20	TC12000781.hg.1	1.302	0.0002	0.002881
VDAC1	TC05003242.hg.1	1.385	0.00023	0.002965
VDR	TC12002858.hg.1	1.446	0.0006	0.004252
VIL1	TC02001303.hg.1	1.144	0.02058	0.043733
VKORC1L1	TC07000403.hg.1	1.075	1e-05	0.002466
VNN1	TC06002119.hg.1	2.079	0.00412	0.013127
VPS35	TC16001084.hg.1	1.082	0.00043	0.003679
VRK1	TC14000608.hg.1	1.33	0.00019	0.002854
VSIG1	TC0X000529.hg.1	1.811	0.0079	0.020878
VTA1	TC06001044.hg.1	1.087	9e-05	0.002685
WDHD1	TC14001154.hg.1	1.627	7e-05	0.002685
WDR36	TC05000519.hg.1	1.16	0.00044	0.003713
WDR43	TC02003134.hg.1	1.004	0.00241	0.009102
WHSC1L1	TC08002292.hg.1	1.112	0.00016	0.002752
XPR1	TC01001563.hg.1	1.034	0.00069	0.004557
XRCC2	TC07002047.hg.1	1.095	0.00029	0.003189
YAE1D1	TC07000248.hg.1	1.139	0.00026	0.003088
YES1	TC18000278.hg.1	1.002	0.00346	0.011677
YIPF6	TC0X001748.hg.1	1.392	0.00056	0.004121
YWHAZ	TC08002451.hg.1	2.2	0.00032	0.003314
ZBTB41	TC01003663.hg.1	1.323	0.00016	0.002798
ZDHHC13	TC11000249.hg.1	1.477	0.0004	0.003588
ZDHHC20	TC13000472.hg.1	1.457	2e-05	0.002639
ZDHHC7	TC16001315.hg.1	1.204	0.0002	0.002881
ZKSCAN1	TC07002487.hg.1	1.028	0.00324	0.011176
ZNF107	TC07002368.hg.1	1.135	0.00181	0.00764
ZNF280C	TC0X001359.hg.1	1.283	0.00013	0.002726
ZNF281	TC01006030.hg.1	1.055	0.00015	0.002729
ZNF562	TC19001151.hg.1	1.055	0.00036	0.003483
ZNF654	TC03000465.hg.1	1.124	0.0006	0.004263
ZNF770	TC15001203.hg.1	1.315	0.0003	0.003244
ZNF827	TC04002771.hg.1	1.061	9e-05	0.002685
ZWILCH	TC15002245.hg.1	1.952	0	0.002466
