# Supplementary material for: Transcriptome analysis identifies putative multi-gene signature distinguishing benign and malignant pancreatic head mass
Source: J Transl Med. 2020 Nov 7;18:420. doi: 10.1186/s12967-020-02597-1 (PMC7648960; doi:10.1186/s12967-020-02597-1)
Supplement: Supplementary file 14 — Additional file 14: Table S7. Non-Coding DEGs-PC vs. N: This table shows the list of non-coding DEGs in Pancreatic cancer tissues as compared to Normal tissues [file 12967_2020_2597_MOESM14_ESM.xlsx]

## Sheet: Sheet1
Gene Symbol	TranscriptclusterID	LogFC	P.value	P.value.adj
AC005152.3	TC17001836.hg.1	-1.12	0.00014	0.006198
AC007403.3	TC02000389.hg.1	-1.017	6e-05	0.003757
AC011306.2	TC02001869.hg.1	-3.906	0	0
AFAP1-AS1	TC04001887.hg.1	1.649	0.00205	0.027094
AK4P3	TC12001366.hg.1	1.199	1e-05	0.0017
ANKRD10-IT1	TC13000879.hg.1	1.281	0	0.000977
ANKRD10-IT1	TC13000880.hg.1	1.466	2e-05	0.002145
AZGP1P1	TC07002485.hg.1	-1.381	0	1.6e-05
BNIP3P1	TC14000181.hg.1	-2.588	0	0
CCAT1	TC08001627.hg.1	1.4	0.00042	0.011234
EMBP1	TC01001053.hg.1	1.249	0.00044	0.011559
EMBP1	TC01004676.hg.1	1.541	0.00019	0.007398
ERVK-7	TC01003321.hg.1	1.258	0	0.000512
FKBP1A-SDCBP2	TC20001373.hg.1	1.056	6e-05	0.003828
GS1-421I3.2	TC0X001319.hg.1	-1.34	0	0.000512
HCP5	TC6_mcf_hap5000046.hg.1	1.317	2e-05	0.002145
HNRNPU-AS1	TC01006390.hg.1	1.053	0.00098	0.017468
HNRNPU-AS1	TC01006247.hg.1	1.432	7e-05	0.004166
IGHV3OR16-10	TC16000396.hg.1	2.087	0.00157	0.022898
IGHV3OR16-9	TC16000388.hg.1	2.011	0.00084	0.015922
LINC00263	TC10002246.hg.1	1.367	0	0.000668
LINC00294	TC11000314.hg.1	1.097	3e-05	0.002634
LINC00339	TC01000279.hg.1	-1.538	0	5.8e-05
LINC00673	TC17001840.hg.1	1.022	0	0.000993
LINC01112	TC07003044.hg.1	1.533	0.00036	0.010606
LINC01133	TC01001358.hg.1	1.355	6e-05	0.003815
LINC01251	TC09001022.hg.1	-1.423	0	4.3e-05
LINC01436	TC21000144.hg.1	1.004	0.00012	0.0056
LOC100422737	TC06001985.hg.1	-1.249	0	0.001239
LOC100422737	TC06003791.hg.1	-1.133	0	0.000977
LOC100506281	TC16000618.hg.1	-2.614	0	0.000374
LOC101928820	TC06001918.hg.1	1.096	0.00459	0.043474
LOC283070	TC10001907.hg.1	-1.318	1e-05	0.001687
LOC389602	TC07001045.hg.1	1.286	4e-05	0.003243
LOC642131	TC14002260.hg.1	1.554	0.0033	0.035226
LOC645434	TC06002169.hg.1	-1.497	0	4.6e-05
LOC645434	TC06003887.hg.1	-1.244	0	9e-06
LOC730102	TC01005959.hg.1	1.038	8e-05	0.004455
MCTS2P	TC20001184.hg.1	1.001	9e-05	0.004705
MIR1256	TC10001393.hg.1	1.078	0.00134	0.020719
MIR216B	TC02001872.hg.1	-1.712	0.0001	0.005009
MIR217	TC02001870.hg.1	-1.173	4e-05	0.003074
MIR3131	TC02002787.hg.1	-1.223	0	0.000977
MIR3916	TC01004068.hg.1	1.212	2e-05	0.002011
MIR4675	TC10000146.hg.1	1.051	0.00474	0.044174
MIR4744	TC18000502.hg.1	-1.122	0	1e-06
MIR548A3	TC03001623.hg.1	1.216	0.00188	0.025668
MIR548F3	TC07000964.hg.1	1.151	0.00437	0.042157
MIR548H4	TC15000631.hg.1	1.011	0.00219	0.028028
MIR548M	TC07000507.hg.1	1.088	0.00031	0.009766
MIR548X	TC16000152.hg.1	1.442	0.00016	0.006676
MIR604	TC10001145.hg.1	1.083	1e-05	0.001516
MIS18BP1	TC14001992.hg.1	1.149	0.00019	0.007518
MMP12	TC11002237.hg.1	1.805	0.00064	0.013532
MT1CP	TC16000471.hg.1	-1.464	1e-05	0.001273
MT1JP	TC16000469.hg.1	-1.769	0	0.000222
MT1JP	TC16001576.hg.1	-1.762	0	0.00033
PRSS3P2	TC07002638.hg.1	-5.413	0	3.5e-05
RCN1P2	TC13000633.hg.1	1.327	0.00013	0.005856
RNU5E-1	TC05000402.hg.1	-1.185	1e-05	0.001545
RNU6-570P	TC01001646.hg.1	-1.138	0.00157	0.022855
RP11-124O11.2	TC10002570.hg.1	1.238	0.00019	0.007587
RP11-328D5.1	TC01006063.hg.1	1.009	0	0.000222
RP11-392O17.1	TC01003830.hg.1	-1.813	3e-05	0.002609
RP6-149D17.1	TC0X000531.hg.1	-2.82	5e-05	0.003531
SAMD12-AS1	TC08002073.hg.1	1.072	0.00037	0.010718
SLC38A3	TC03000306.hg.1	-1.347	0	9e-06
SNORA13	TC05000526.hg.1	-1.336	0.00141	0.021337
SNORA55	TC01002542.hg.1	-1.809	0.00422	0.041116
SNORA76C	TC17000776.hg.1	-1.532	0.00077	0.015191
SNORD104	TC17000775.hg.1	-1.572	4e-05	0.003128
SNORD115-1	TC15000075.hg.1	-1.854	2e-05	0.002141
SNORD115-10	TC15000111.hg.1	-2.186	5e-05	0.003531
SNORD115-10	TC15000083.hg.1	-1.972	2e-05	0.002352
SNORD115-11	TC15000084.hg.1	-2.131	1e-05	0.001652
SNORD115-11	TC15000099.hg.1	-2.131	1e-05	0.001652
SNORD115-11	TC15000105.hg.1	-2.131	1e-05	0.001652
SNORD115-11	TC15000112.hg.1	-2.131	1e-05	0.001652
SNORD115-15	TC15000092.hg.1	-2.027	0.00029	0.009395
SNORD115-15	TC15000087.hg.1	-1.915	1e-05	0.001545
SNORD115-16	TC15000088.hg.1	-1.853	2e-05	0.002186
SNORD115-21	TC15000093.hg.1	-1.921	2e-05	0.002049
SNORD115-22	TC15000094.hg.1	-2.146	1e-05	0.001748
SNORD115-32	TC15000102.hg.1	-1.033	1e-05	0.001874
SNORD115-33	TC15000103.hg.1	-1.316	0.00034	0.010148
SNORD115-39	TC15000108.hg.1	-1.251	3e-05	0.002674
SNORD115-40	TC15000109.hg.1	-1.673	1e-05	0.001592
SNORD115-44	TC15000113.hg.1	-2.08	1e-05	0.001508
SNORD115-5	TC15000079.hg.1	-2.144	1e-05	0.0017
SNORD115-5	TC15000082.hg.1	-2.144	1e-05	0.0017
SNORD115-5	TC15000085.hg.1	-2.144	1e-05	0.0017
SNORD115-6	TC15000080.hg.1	-2.289	9e-05	0.004868
SNORD116-1	TC15000048.hg.1	-1.188	0.00046	0.011739
SNORD116-14	TC15000060.hg.1	-1.3	0.00026	0.009024
SNORD116-15	TC15000061.hg.1	-1.463	0.00096	0.017306
SNORD116-16	TC15000062.hg.1	-1.362	0	0.000668
SNORD116-18	TC15000064.hg.1	-1.235	0.00048	0.012002
SNORD116-19	TC15000063.hg.1	-1.243	0.00129	0.020294
SNORD116-2	TC15000049.hg.1	-1.308	0.00073	0.014623
SNORD116-2	TC15000052.hg.1	-1.295	0.00049	0.012082
SNORD116-20	TC15000065.hg.1	-1.163	0.00014	0.006191
SNORD116-23	TC15000066.hg.1	-1.37	8e-05	0.004455
SNORD116-24	TC15000067.hg.1	-1.194	0.00019	0.007587
SNORD116-25	TC15000068.hg.1	-1.362	0.00012	0.005564
SNORD116-26	TC15000069.hg.1	-1.396	0.00016	0.006709
SNORD116-27	TC15000070.hg.1	-1.537	4e-05	0.003083
SNORD116-29	TC15000071.hg.1	-1.04	0.00104	0.018039
SNORD116-3	TC15000050.hg.1	-1.408	0.00114	0.01885
SNORD116-3	TC15000055.hg.1	-1.408	0.00114	0.01885
SNORD116-5	TC15000051.hg.1	-1.434	0.00053	0.01257
SNORD116-5	TC15000053.hg.1	-1.434	0.00053	0.01257
SNORD116-8	TC15000054.hg.1	-1.468	0.00048	0.012017
SNORD69	TC03000342.hg.1	-1.231	1e-05	0.001652
TMED11P	TC04002412.hg.1	-4.553	0	0
TMED11P	TC04000961.hg.1	-4.342	0	0
