# Supplementary material for: Transcriptome analysis identifies putative multi-gene signature distinguishing benign and malignant pancreatic head mass
Source: J Transl Med. 2020 Nov 7;18:420. doi: 10.1186/s12967-020-02597-1 (PMC7648960; doi:10.1186/s12967-020-02597-1)
Supplement: Supplementary file 15 — Additional file 15: Table S8. Non-Coding DEGs-CP vs. N: This table shows the list of non-coding DEGs in Chronic Pancreatitis tissues as compared to Normal tissues [file 12967_2020_2597_MOESM15_ESM.xlsx]

## Sheet: Sheet1
Gene Symbol	TranscriptclusterID	LogFC	P.value	P.value.adj
AC011306.2	TC02001869.hg.1	-2.071	3e-05	0.009563
BCYRN1	TC0X001123.hg.1	1.317	0.00034	0.02547
BNIP3P1	TC14000181.hg.1	-1.977	0	0.001022
ISCA1P1	TC05001402.hg.1	-1.019	0.00108	0.038716
LINC01061	TC07000364.hg.1	-1.076	0.00123	0.041414
LINC01061	TC01000007.hg.1	-1.069	0.00038	0.02563
LINC01061	TC01001876.hg.1	-1.069	0.00038	0.02563
LINC01251	TC09001022.hg.1	-1.037	2e-05	0.007973
MIR1268A	TC15001042.hg.1	1.054	7e-05	0.01376
MIR1273A	TC08001474.hg.1	1.84	1e-05	0.005757
MIR1285-2	TC02001959.hg.1	1.136	8e-05	0.014314
MIR1299	TC09001166.hg.1	1.461	0.0001	0.015734
MIR139	TC11002060.hg.1	1.1	0.00019	0.020572
MIR3185	TC17001650.hg.1	1.169	0.00015	0.018222
MIR3687-1	TC21000007.hg.1	1.7	0.0001	0.014893
MIR3916	TC01004068.hg.1	1.766	0	0.001883
MIR4294	TC10001270.hg.1	1.015	0.00023	0.02233
MIR4454	TC05001142.hg.1	1.08	8e-05	0.014314
MIR4513	TC15001648.hg.1	1.38	5e-05	0.012993
MIR4747	TC19000098.hg.1	1.05	0.0005	0.028111
MIR5047	TC17001801.hg.1	1.617	6e-05	0.012993
MIR5095	TC20000447.hg.1	1.057	1e-05	0.005518
MIR548H2	TC03000824.hg.1	1.099	0.00063	0.030885
MIR566	TC03000304.hg.1	1.327	0.00054	0.028834
MIR604	TC10001145.hg.1	1.29	0	0.005275
MT1CP	TC16000471.hg.1	-1.584	1e-05	0.005757
MT1JP	TC16001576.hg.1	-1.532	2e-05	0.007057
MT1JP	TC16000469.hg.1	-1.528	1e-05	0.005904
RNA5-8SP6	TC0Y000046.hg.1	1.143	0.00128	0.042008
RNA5SP122	TC02001482.hg.1	1.687	0.00032	0.025127
RNA5SP128	TC03001276.hg.1	1.056	0.00085	0.035764
RNA5SP130	TC03001411.hg.1	1.085	0.00061	0.030244
RNA5SP134	TC03000390.hg.1	1.393	0.001	0.038134
RNA5SP140	TC03001797.hg.1	1.18	0.00079	0.034115
RNA5SP142	TC03001818.hg.1	1.107	0.00059	0.030049
RNA5SP143	TC03001856.hg.1	1.101	0.00112	0.039803
RNA5SP162	TC04001218.hg.1	1.897	0.00059	0.030049
RNA5SP174	TC04000937.hg.1	1.193	0.001	0.038134
RNA5SP175	TC04000938.hg.1	1.291	0.00064	0.030978
RNA5SP177	TC05000068.hg.1	1.209	0.00038	0.02563
RNA5SP185	TC05001371.hg.1	1.263	0.001	0.038134
RNA5SP190	TC05000566.hg.1	1.329	7e-05	0.014037
RNA5SP191	TC05000621.hg.1	1.685	0.00129	0.042008
RNA5SP195	TC05000710.hg.1	1.545	3e-05	0.008769
RNA5SP196	TC05001905.hg.1	1.082	0.00128	0.042008
RNA5SP197	TC05001953.hg.1	1.001	8e-05	0.014314
RNA5SP218	TC06001004.hg.1	1.489	8e-05	0.014314
RNA5SP229	TC07000217.hg.1	1.267	0.00019	0.020572
RNA5SP234	TC07000506.hg.1	1.288	8e-05	0.014314
RNA5SP242	TC07000779.hg.1	2.081	9e-05	0.014314
RNA5SP250	TC07002046.hg.1	1.391	0.00106	0.038338
RNA5SP255	TC08000113.hg.1	1.613	9e-05	0.014687
RNA5SP263	TC08000253.hg.1	1.873	0.00047	0.027725
RNA5SP265	TC08000381.hg.1	1.216	0.00042	0.026544
RNA5SP274	TC08000564.hg.1	1.041	0	0.005275
RNA5SP282	TC09001030.hg.1	1.382	0.00012	0.01684
RNA5SP283	TC09001152.hg.1	1.376	0.00154	0.043629
RNA5SP29	TC13000676.hg.1	1.45	0.00017	0.019542
RNA5SP297	TC10000960.hg.1	1.004	0.00145	0.043298
RNA5SP302	TC10001055.hg.1	1.704	0.00051	0.028251
RNA5SP304	TC10000162.hg.1	1.292	0.00161	0.044467
RNA5SP33	TC13000759.hg.1	1.039	1e-05	0.006437
RNA5SP330	TC11000164.hg.1	1.181	0.00088	0.036292
RNA5SP332	TC11000212.hg.1	1.102	5e-05	0.012993
RNA5SP335	TC11001479.hg.1	1.372	0.00202	0.049592
RNA5SP345	TC11002210.hg.1	1.257	0.00088	0.036292
RNA5SP349	TC11002271.hg.1	1.177	0.0016	0.044431
RNA5SP350	TC11002276.hg.1	1.425	0.00036	0.02563
RNA5SP359	TC12001386.hg.1	1.31	0.00084	0.035753
RNA5SP366	TC12001863.hg.1	1.143	0.00048	0.027989
RNA5SP370	TC12000808.hg.1	1.276	0.00103	0.038208
RNA5SP381	TC14000875.hg.1	1.011	0.00147	0.043298
RNA5SP404	TC16000153.hg.1	1.008	0.00014	0.018167
RNA5SP42	TC01000446.hg.1	1.184	0.00047	0.027694
RNA5SP427	TC16000447.hg.1	1.09	0.00105	0.038338
RNA5SP428	TC16000513.hg.1	1.252	0.00095	0.037428
RNA5SP432	TC16001306.hg.1	1.358	0.00101	0.038134
RNA5SP433	TC16001312.hg.1	1.403	0.00035	0.02547
RNA5SP435	TC17001065.hg.1	1.74	0.00051	0.028251
RNA5SP440	TC17001429.hg.1	1.709	0.00085	0.03576
RNA5SP441	TC17000498.hg.1	1.027	0.00146	0.043298
RNA5SP442	TC17000516.hg.1	1.015	0.00091	0.03637
RNA5SP449	TC18000321.hg.1	1.258	0.00025	0.023099
RNA5SP45	TC01002566.hg.1	1.331	0.0001	0.014893
RNA5SP450	TC18000050.hg.1	1.361	0.00115	0.040179
RNA5SP455	TC18000159.hg.1	1.052	0.00054	0.028832
RNA5SP462	TC19000003.hg.1	1.162	3e-05	0.010025
RNA5SP473	TC19000963.hg.1	1.887	0.00069	0.032388
RNA5SP474	TC20000590.hg.1	1.008	9e-05	0.014314
RNA5SP478	TC20000705.hg.1	1.501	0.00038	0.02563
RNA5SP512	TC0X001282.hg.1	1.211	0.00055	0.028862
RNA5SP515	TC0X001406.hg.1	1.275	0.00051	0.028251
RNA5SP519	TC0Y000156.hg.1	1.199	0.00078	0.034088
RNA5SP53	TC01002877.hg.1	1.045	0.00203	0.049593
RNA5SP55	TC01003032.hg.1	1.269	0.00059	0.030049
RNA5SP60	TC01001350.hg.1	1.361	0	0.005022
RNA5SP62	TC01003458.hg.1	1.281	0.00178	0.047168
RNA5SP65	TC01001454.hg.1	1.397	8e-05	0.014314
RNA5SP68	TC01003537.hg.1	1.185	0.0016	0.044467
RNA5SP74	TC01003735.hg.1	1.381	0.00164	0.04486
RNA5SP81	TC01001977.hg.1	1.2	0.00047	0.027724
RNA5SP85	TC02001581.hg.1	1.943	0.00056	0.029447
RNA5SP86	TC02001623.hg.1	1.58	0.00123	0.041414
RNA5SP87	TC02001634.hg.1	1.017	0.00032	0.025127
RNA5SP93	TC02001875.hg.1	1.239	0.00057	0.029552
RNU1-100P	TC03001853.hg.1	1.183	0.0005	0.028099
RNU1-138P	TC04000587.hg.1	1.143	0.00122	0.041414
RNU1-18P	TC06000946.hg.1	1.48	0.0018	0.047198
RNU1-42P	TC17001655.hg.1	1.336	0.00131	0.042156
RNU1-69P	TC12000494.hg.1	1.041	0.00138	0.043298
RNU1-88P	TC06001677.hg.1	1.476	0.00127	0.041972
RNU6-1067P	TC10000198.hg.1	1.158	0.00073	0.032714
RNU6-1112P	TC04000240.hg.1	1.059	7e-05	0.014314
RNU6-116P	TC18000218.hg.1	1.501	0.00101	0.038134
RNU6-1175P	TC11000720.hg.1	1.086	0.00034	0.025399
RNU6-1181P	TC03000367.hg.1	1.149	0.00054	0.028834
RNU6-1251P	TC20000317.hg.1	1.25	0.00013	0.017377
RNU6-1332P	TC15000348.hg.1	1.1	0.00105	0.038338
RNU6-16P	TC11002177.hg.1	1.418	0.00064	0.030978
RNU6-17P	TC15001135.hg.1	1.553	0.00058	0.029867
RNU6-18P	TC15000202.hg.1	1.553	0.00058	0.029867
RNU6-222P	TC19001852.hg.1	1.105	0.00087	0.036102
RNU6-23P	TC16001238.hg.1	1.03	0.00092	0.036695
RNU6-24P	TC17000871.hg.1	1.126	0.00153	0.043629
RNU6-25P	TC03001083.hg.1	1.593	0.00016	0.018753
RNU6-29P	TC0X001016.hg.1	1.599	0.00019	0.020572
RNU6-34P	TC04001397.hg.1	1.569	7e-05	0.014314
RNU6-358P	TC05001229.hg.1	1.152	0.00202	0.049592
RNU6-35P	TC04000569.hg.1	1.277	0.00032	0.025127
RNU6-393P	TC07001636.hg.1	1.007	0.00068	0.032388
RNU6-414P	TC01000704.hg.1	1.223	0.00016	0.01855
RNU6-41P	TC01003613.hg.1	1.259	0.00089	0.036292
RNU6-42P	TC03002169.hg.1	1.391	0.00085	0.035757
RNU6-431P	TC04000560.hg.1	1.246	0.00053	0.028796
RNU6-44P	TC11002296.hg.1	1.012	0.0009	0.036306
RNU6-45P	TC11000580.hg.1	1.09	0.00106	0.038338
RNU6-59P	TC13000476.hg.1	1.442	6e-05	0.013101
RNU6-608P	TC01002536.hg.1	1.181	0.00183	0.047403
RNU6-60P	TC13000194.hg.1	1.029	0.00073	0.032714
RNU6-677P	TC09000460.hg.1	1.014	0.00071	0.032388
RNU6-702P	TC18000408.hg.1	1.368	0.00019	0.020572
RNU6-736P	TC03000750.hg.1	1.189	0.0013	0.042028
RNU6-761P	TC06001728.hg.1	1.081	0.00047	0.027694
RNU6-776P	TC01000278.hg.1	1.141	0.00168	0.045357
RNU6-80P	TC13000725.hg.1	1.037	0.00101	0.038134
RNU6ATAC	TC09001698.hg.1	1.189	9e-05	0.014314
RNU6ATAC2P	TC05001372.hg.1	1.067	6e-05	0.013101
RNVU1-17	TC01003159.hg.1	1.561	0.00071	0.032388
RP11-124O11.2	TC10002570.hg.1	1.335	0.00029	0.024428
RP11-219F10.1	TC10002741.hg.1	1.528	0.00013	0.017377
SNORA11B	TC14000564.hg.1	1.186	0.00091	0.036558
SNORA21	TC17001438.hg.1	1.816	0.00014	0.017551
SNORA5C	TC07001353.hg.1	1.369	0.0002	0.020572
SNORA80B	TC02001571.hg.1	1.183	0.00123	0.041414
SNORD1B	TC17000876.hg.1	1.153	0.00037	0.02563
SNORD35B	TC19000736.hg.1	1.07	0.00015	0.018222
SNORD70	TC02001189.hg.1	-1.51	0.00029	0.02445
SNORD97	TC11001418.hg.1	1.301	0.00059	0.030049
XXbac-B33L19.4	TC22001201.hg.1	1.539	0.00144	0.043298
