# Supplementary material for: Transcriptome analysis identifies putative multi-gene signature distinguishing benign and malignant pancreatic head mass
Source: J Transl Med. 2020 Nov 7;18:420. doi: 10.1186/s12967-020-02597-1 (PMC7648960; doi:10.1186/s12967-020-02597-1)
Supplement: Supplementary file 16 — Additional file 16: Table S9. Non-Coding DEGs-PC vs. CP: This table shows the list of non-coding DEGs in Pancreatic cancer tissues as compared to Chronic Pancreatitis tissues [file 12967_2020_2597_MOESM16_ESM.xlsx]

## Sheet: Sheet1
Gene Symbol	TranscriptclusterID	LogFC	P.value	P.value.adj
AC004840.8	TC07002107.hg.1	-1.051	0.0002	0.00506
AC011306.2	TC02001869.hg.1	-1.835	0.00014	0.004573
AC016722.4	TC02000288.hg.1	-1.288	0.00018	0.004971
AC084809.3	TC17002151.hg.1	-1.08	4e-05	0.003566
ANKRD10-IT1	TC13000879.hg.1	1.056	0.00017	0.004953
ANXA2P1	TC04002792.hg.1	1.254	2e-05	0.003507
ANXA2P1	TC04001655.hg.1	1.288	1e-05	0.003507
ANXA2P2	TC09001875.hg.1	1.162	0.00022	0.005276
AP000704.5	TC21000159.hg.1	-1.204	2e-05	0.003507
ARHGEF34P	TC07003219.hg.1	1.127	0.00011	0.004279
BCYRN1	TC0X001123.hg.1	-1.522	7e-05	0.003699
CCAT1	TC08001627.hg.1	1.491	0.00068	0.009255
CTA-342B11.2	TC22000236.hg.1	-1.011	0.00036	0.006591
CTC-338M12.1	TC05002163.hg.1	-1.043	2e-05	0.003507
CTD-3135A9.3	TC08001698.hg.1	-1.242	0.00033	0.006401
DKFZP586I1420	TC07000196.hg.1	1.378	0.00012	0.004417
EFTUD1P1	TC15000802.hg.1	1.032	0.00081	0.010268
EMBP1	TC01001053.hg.1	1.079	0.00441	0.028797
EMBP1	TC01004676.hg.1	1.41	0.00141	0.013901
FAM95B1	TC09001118.hg.1	-1.592	0.00177	0.01593
FAM95B1	TC09001145.hg.1	-1.592	0.00177	0.01593
H19	TC11003000.hg.1	-1.085	0.00686	0.039193
H19	TC11001273.hg.1	-1.021	0.00409	0.027103
HCFC1-AS1	TC0X000761.hg.1	-1.367	0.00016	0.004785
HCG27	TC6_mann_hap4000217.hg.1	-1.254	5e-05	0.003566
HCP5	TC6_mcf_hap5000046.hg.1	1.434	3e-05	0.003507
HM13-IT1	TC20000192.hg.1	-1.065	7e-05	0.003699
LINC00263	TC10002246.hg.1	1.342	1e-05	0.003507
LINC00294	TC11000314.hg.1	1.129	8e-05	0.003858
LINC00667	TC18000026.hg.1	1.145	0.00029	0.005994
LINC01061	TC07000288.hg.1	1.189	0.0092	0.048301
LINC01112	TC07003044.hg.1	1.423	0.00211	0.017813
LINC01133	TC01001358.hg.1	1.172	0.00097	0.01122
LOC100124692	TC07000902.hg.1	1.581	0.00768	0.042613
LOC100129034	TC09002248.hg.1	1.023	0.00047	0.00754
LOC100129034	TC09000637.hg.1	1.07	0.00052	0.008041
LOC100506281	TC16000618.hg.1	-2.682	0	0.003507
LOC100996663	TC15001902.hg.1	-1.135	0.00043	0.007191
LOC101930595	TC11000008.hg.1	-1.299	1e-05	0.003507
LOC389602	TC07001045.hg.1	1.205	0.00035	0.006502
LOC730102	TC01005959.hg.1	1.095	0.00016	0.004785
MCTS2P	TC20001184.hg.1	1.004	0.0003	0.006089
MEG3	TC14001859.hg.1	-1.051	0.00239	0.019027
MFI2-AS1	TC03001105.hg.1	-1.036	6e-05	0.003693
MIR1225	TC16000774.hg.1	-1.062	3e-05	0.003566
MIR1229	TC05002139.hg.1	-1.261	0.0003	0.006087
MIR1233-1	TC15001197.hg.1	-1.184	8e-05	0.003858
MIR1233-1	TC15001198.hg.1	-1.184	8e-05	0.003858
MIR1237	TC11000600.hg.1	-1.32	0.00011	0.004314
MIR1244-1	TC05000561.hg.1	1.106	0.00042	0.007073
MIR1244-1	TC12000172.hg.1	1.106	0.00042	0.007073
MIR1244-1	TC12001190.hg.1	1.106	0.00042	0.007073
MIR1273A	TC08001474.hg.1	-1.797	1e-05	0.003507
MIR1282	TC15001286.hg.1	-1.126	0.00043	0.007191
MIR1343	TC11000331.hg.1	-1.048	5e-05	0.003566
MIR139	TC11002060.hg.1	-1.265	4e-05	0.003566
MIR1470	TC19000271.hg.1	-1.387	9e-05	0.003965
MIR1471	TC02002868.hg.1	-1.068	0.00054	0.008172
MIR1910	TC16001320.hg.1	-1.421	1e-05	0.003507
MIR216B	TC02001872.hg.1	-1.304	0.00406	0.027048
MIR3131	TC02002787.hg.1	-1.107	6e-05	0.003624
MIR3153	TC09000416.hg.1	-1.375	9e-05	0.003861
MIR3155B	TC10001011.hg.1	-1.087	5e-05	0.003566
MIR3180-1	TC16000909.hg.1	-1.041	0.0002	0.00506
MIR3180-1	TC16000183.hg.1	-1.011	0.00019	0.005027
MIR3180-1	TC16000197.hg.1	-1.011	0.00019	0.005027
MIR3180-5	TC16000775.hg.1	-1.063	0.00029	0.006043
MIR3185	TC17001650.hg.1	-1.4	2e-05	0.003507
MIR3190	TC19000673.hg.1	-1.099	4e-05	0.003566
MIR3194	TC20000943.hg.1	-1.219	7e-05	0.003699
MIR320A	TC08001037.hg.1	-1.06	0.00038	0.006778
MIR320E	TC19001654.hg.1	-1.15	0.00025	0.005535
MIR3621	TC09001760.hg.1	-1.548	5e-05	0.003566
MIR3648-1	TC21000006.hg.1	-1.26	0.00013	0.004558
MIR4262	TC02001585.hg.1	-1.005	0.00015	0.004729
MIR4267	TC02002193.hg.1	-1.108	4e-05	0.003566
MIR4285	TC07000653.hg.1	-1.261	0.0002	0.005098
MIR4323	TC19001566.hg.1	-1.024	0.00087	0.010605
MIR4417	TC01000082.hg.1	-1.217	7e-05	0.003795
MIR4461	TC05000673.hg.1	-1.036	0.00206	0.017605
MIR4479	TC09000827.hg.1	-1.081	0.00031	0.006183
MIR4492	TC11001074.hg.1	-1.06	0.00023	0.005355
MIR4497	TC12000851.hg.1	-1.042	0.00014	0.004634
MIR4513	TC15001648.hg.1	-1.64	1e-05	0.003507
MIR4516	TC16000061.hg.1	-1.077	0.00028	0.005914
MIR4522	TC17001273.hg.1	-1.126	0.00014	0.004573
MIR4634	TC05000976.hg.1	-1.225	0.00023	0.005366
MIR4646	TC06001537.hg.1	-1.03	0.00018	0.004971
MIR4646	TC6_cox_hap2000166.hg.1	-1.03	0.00018	0.004971
MIR4646	TC6_dbb_hap3000155.hg.1	-1.03	0.00018	0.004971
MIR4646	TC6_mann_hap4000143.hg.1	-1.03	0.00018	0.004971
MIR4646	TC6_mcf_hap5000143.hg.1	-1.03	0.00018	0.004971
MIR4646	TC6_qbl_hap6000158.hg.1	-1.03	0.00018	0.004971
MIR4646	TC6_ssto_hap7000138.hg.1	-1.03	0.00018	0.004971
MIR4665	TC09000043.hg.1	-1.387	9e-05	0.003861
MIR4673	TC09001735.hg.1	-1.131	1e-05	0.003507
MIR4674	TC09001736.hg.1	-1.399	0.00013	0.004497
MIR4689	TC01002142.hg.1	-1.104	0.00016	0.004785
MIR4725	TC17000367.hg.1	-1.142	0.00015	0.004671
MIR4734	TC17001428.hg.1	-1.25	0.0001	0.004082
MIR4740	TC17001950.hg.1	-1.009	0.00071	0.009499
MIR4747	TC19000098.hg.1	-1.161	0.00017	0.004918
MIR4757	TC02000109.hg.1	-1.373	6e-05	0.003683
MIR4767	TC0X000026.hg.1	-1.18	0.00026	0.005677
MIR4787	TC03000317.hg.1	-1.541	7e-05	0.00378
MIR4792	TC03001243.hg.1	-1.215	0.00022	0.005246
MIR551B	TC03000900.hg.1	-1.21	7e-05	0.00378
MIR566	TC03000304.hg.1	-1.101	0.00296	0.021857
MIR572	TC04000125.hg.1	-1.043	0.00038	0.006705
MIR638	TC19000185.hg.1	-1.302	8e-05	0.003858
MIR644A	TC20000241.hg.1	1.014	0.00029	0.006041
MIR657	TC17001942.hg.1	-1.343	0.0001	0.004082
MIR711	TC03001383.hg.1	-1.108	0.0011	0.011969
MIR7641-2	TC14000476.hg.1	-1.232	4e-05	0.003566
MIR933	TC02002546.hg.1	-1.37	5e-05	0.003566
MIR940	TC16000069.hg.1	-1.051	0.00015	0.004771
MIS18BP1	TC14001085.hg.1	1.052	8e-05	0.003826
MIS18BP1	TC14001992.hg.1	1.354	0.0001	0.004194
MMP12	TC11002237.hg.1	1.786	0.00198	0.017115
MYL8P	TC06000420.hg.1	1	0.00025	0.005535
PRSS3P2	TC07002638.hg.1	-4.657	0	0.003507
RAC1P2	TC04001163.hg.1	1.055	0.0006	0.008543
RCN1P2	TC13000633.hg.1	1.356	0.00035	0.006492
RNA5-8S5	TCUn_gl000220000001.hg.1	-1.061	0.00029	0.006048
RNA5-8SP2	TC16000402.hg.1	-1.493	8e-05	0.003858
RNA5-8SP5	TC02002359.hg.1	-1.197	0.00074	0.009748
RNA5-8SP6	TC0Y000046.hg.1	-1.422	0.00013	0.004558
RNA5S9	TC01003928.hg.1	-1.328	0.00326	0.023279
RNA5SP114	TC02002608.hg.1	-1.304	4e-05	0.003566
RNA5SP119	TC02001248.hg.1	-1.46	3e-05	0.003507
RNA5SP122	TC02001482.hg.1	-2.188	1e-05	0.003507
RNA5SP123	TC03001171.hg.1	-1.612	4e-05	0.003566
RNA5SP124	TC03000086.hg.1	-1.244	8e-05	0.003826
RNA5SP130	TC03001411.hg.1	-1.194	0.00022	0.005309
RNA5SP132	TC03001438.hg.1	-1.605	9e-05	0.00391
RNA5SP134	TC03000390.hg.1	-1.999	2e-05	0.003507
RNA5SP140	TC03001797.hg.1	-1.25	0.00044	0.007311
RNA5SP141	TC03001808.hg.1	-1.484	5e-05	0.003566
RNA5SP143	TC03001856.hg.1	-1.534	3e-05	0.003507
RNA5SP145	TC03000823.hg.1	-1.512	3e-05	0.003507
RNA5SP150	TC03002048.hg.1	-2.373	0.0001	0.004149
RNA5SP152	TC04000089.hg.1	-1.59	3e-05	0.003507
RNA5SP161	TC04000328.hg.1	-1.447	3e-05	0.003507
RNA5SP162	TC04001218.hg.1	-2.465	3e-05	0.003507
RNA5SP166	TC04000737.hg.1	-1.874	9e-05	0.003882
RNA5SP174	TC04000937.hg.1	-1.532	7e-05	0.003699
RNA5SP175	TC04000938.hg.1	-1.784	1e-05	0.003507
RNA5SP176	TC05000050.hg.1	-1.119	0.0006	0.008574
RNA5SP177	TC05000068.hg.1	-1.493	3e-05	0.003507
RNA5SP183	TC05000237.hg.1	-1.666	0.00018	0.004971
RNA5SP185	TC05001371.hg.1	-1.746	3e-05	0.003507
RNA5SP186	TC05001497.hg.1	-1.21	2e-05	0.003507
RNA5SP19	TC01001896.hg.1	-1.749	0.00014	0.004641
RNA5SP190	TC05000566.hg.1	-1.432	3e-05	0.003507
RNA5SP191	TC05000621.hg.1	-1.918	0.00036	0.006618
RNA5SP194	TC05000704.hg.1	-1.041	4e-05	0.003566
RNA5SP195	TC05000710.hg.1	-1.574	2e-05	0.003507
RNA5SP196	TC05001905.hg.1	-1.31	0.00018	0.004971
RNA5SP197	TC05001953.hg.1	-1.265	0	0.003507
RNA5SP198	TC05001962.hg.1	-1.295	7e-05	0.00378
RNA5SP199	TC05000861.hg.1	-1.965	0.00018	0.004971
RNA5SP202	TC06000041.hg.1	-1.216	0.00282	0.021166
RNA5SP204	TC06001296.hg.1	-1.371	5e-05	0.003566
RNA5SP205	TC06000125.hg.1	-1.015	0.00042	0.007079
RNA5SP206	TC06001558.hg.1	-1.252	0.0004	0.006951
RNA5SP207	TC06001716.hg.1	-1.637	1e-05	0.003507
RNA5SP215	TC06000942.hg.1	-1.053	0.00015	0.00474
RNA5SP218	TC06001004.hg.1	-1.584	4e-05	0.003566
RNA5SP221	TC06001051.hg.1	-1.405	4e-05	0.003566
RNA5SP226	TC06001169.hg.1	-1.4	0.0017	0.015503
RNA5SP228	TC07000152.hg.1	-1.284	1e-05	0.003507
RNA5SP229	TC07000217.hg.1	-1.519	2e-05	0.003507
RNA5SP234	TC07000506.hg.1	-1.162	0.00026	0.005684
RNA5SP238	TC07001772.hg.1	-1.498	7e-05	0.00378
RNA5SP242	TC07000779.hg.1	-2.419	1e-05	0.003507
RNA5SP245	TC07000804.hg.1	-1.077	0.00012	0.004417
RNA5SP247	TC07000880.hg.1	-1.139	5e-05	0.003566
RNA5SP250	TC07002046.hg.1	-1.919	3e-05	0.003507
RNA5SP251	TC08000020.hg.1	-1.347	1e-05	0.003507
RNA5SP255	TC08000113.hg.1	-1.57	0.00013	0.004558
RNA5SP256	TC08000130.hg.1	-1.039	4e-05	0.003566
RNA5SP259	TC08000221.hg.1	-1.081	1e-05	0.003507
RNA5SP260	TC08001096.hg.1	-1.255	0.0002	0.005068
RNA5SP263	TC08000253.hg.1	-2.283	5e-05	0.003566
RNA5SP265	TC08000381.hg.1	-1.251	0.00031	0.006148
RNA5SP267	TC08000407.hg.1	-1.597	3e-05	0.003507
RNA5SP273	TC08000549.hg.1	-1.784	4e-05	0.003566
RNA5SP279	TC09000012.hg.1	-1.357	3e-05	0.003507
RNA5SP282	TC09001030.hg.1	-1.398	0.00011	0.004199
RNA5SP283	TC09001152.hg.1	-1.819	8e-05	0.003858
RNA5SP286	TC09001213.hg.1	-1.01	4e-05	0.003566
RNA5SP29	TC13000676.hg.1	-1.372	0.00032	0.006243
RNA5SP290	TC09001410.hg.1	-1.7	8e-05	0.003861
RNA5SP297	TC10000960.hg.1	-1.406	4e-05	0.003566
RNA5SP30	TC13000235.hg.1	-1.406	8e-05	0.003826
RNA5SP302	TC10001055.hg.1	-2.09	5e-05	0.003566
RNA5SP304	TC10000162.hg.1	-1.693	0.0001	0.004105
RNA5SP322	TC10000605.hg.1	-1.043	6e-05	0.003566
RNA5SP325	TC10000791.hg.1	-1.557	0.00024	0.005482
RNA5SP330	TC11000164.hg.1	-1.161	0.00104	0.011631
RNA5SP332	TC11000212.hg.1	-1.24	1e-05	0.003507
RNA5SP335	TC11001479.hg.1	-1.821	0.00011	0.004331
RNA5SP336	TC11001491.hg.1	-1.453	0.00011	0.004314
RNA5SP338	TC11000266.hg.1	-1.84	6e-05	0.003582
RNA5SP343	TC11002077.hg.1	-1.544	0.00019	0.00499
RNA5SP345	TC11002210.hg.1	-1.504	0.00013	0.004558
RNA5SP348	TC11000967.hg.1	-1.738	0.0016	0.014989
RNA5SP349	TC11002271.hg.1	-1.631	5e-05	0.003566
RNA5SP350	TC11002276.hg.1	-1.626	8e-05	0.003858
RNA5SP351	TC11001003.hg.1	-1.373	0.00011	0.004288
RNA5SP352	TC11001141.hg.1	-1.125	6e-05	0.003623
RNA5SP353	TC12001263.hg.1	-1.184	5e-05	0.003566
RNA5SP355	TC12000275.hg.1	-1.564	3e-05	0.003507
RNA5SP356	TC12001352.hg.1	-1.037	0.00029	0.006038
RNA5SP357	TC12000304.hg.1	-1.117	0.0001	0.004177
RNA5SP358	TC12001385.hg.1	-1.268	7e-05	0.003795
RNA5SP359	TC12001386.hg.1	-1.831	2e-05	0.003507
RNA5SP366	TC12001863.hg.1	-1.617	1e-05	0.003507
RNA5SP368	TC12000790.hg.1	-1.621	2e-05	0.003507
RNA5SP370	TC12000808.hg.1	-1.758	3e-05	0.003507
RNA5SP376	TC12002139.hg.1	-1.129	0.0003	0.006085
RNA5SP377	TC12001044.hg.1	-1.129	0.0003	0.006085
RNA5SP378	TC12002144.hg.1	-1.239	7e-05	0.003699
RNA5SP38	TC13000859.hg.1	-1.37	4e-05	0.003566
RNA5SP381	TC14000875.hg.1	-1.239	0.00019	0.004994
RNA5SP382	TC14000052.hg.1	-1.168	0.00011	0.004259
RNA5SP383	TC14000162.hg.1	-1.138	6e-05	0.003699
RNA5SP389	TC14000845.hg.1	-1.458	8e-05	0.003861
RNA5SP390	TC15000118.hg.1	-1.026	5e-05	0.003566
RNA5SP393	TC15001255.hg.1	-1.645	0.00025	0.00553
RNA5SP395	TC15000396.hg.1	-1.383	0.00015	0.004774
RNA5SP399	TC15000651.hg.1	-1.795	0.00057	0.008374
RNA5SP402	TC15001994.hg.1	-1.16	5e-05	0.003566
RNA5SP403	TC16000853.hg.1	-1.751	0.00032	0.006253
RNA5SP404	TC16000153.hg.1	-1.236	1e-05	0.003507
RNA5SP405	TC16000286.hg.1	-1.028	0.00115	0.012251
RNA5SP406	TC16000407.hg.1	-1.059	3e-05	0.003507
RNA5SP409	TC16000410.hg.1	-1.004	8e-05	0.003858
RNA5SP413	TC16000413.hg.1	-1.072	0.00063	0.008811
RNA5SP416	TC16000416.hg.1	-1.43	2e-05	0.003507
RNA5SP42	TC01000446.hg.1	-1.661	1e-05	0.003507
RNA5SP420	TC16000420.hg.1	-1.059	0.00014	0.004659
RNA5SP422	TC16000422.hg.1	-1.098	0.00018	0.004971
RNA5SP425	TC16000428.hg.1	-1.078	0.00131	0.013268
RNA5SP427	TC16000447.hg.1	-1.172	0.00052	0.008035
RNA5SP428	TC16000513.hg.1	-1.654	4e-05	0.003566
RNA5SP429	TC16000560.hg.1	-1.855	0.00036	0.006628
RNA5SP430	TC16001286.hg.1	-1.248	3e-05	0.003543
RNA5SP431	TC16000632.hg.1	-1.509	0.00012	0.004405
RNA5SP432	TC16001306.hg.1	-1.914	2e-05	0.003507
RNA5SP433	TC16001312.hg.1	-1.825	1e-05	0.003507
RNA5SP435	TC17001065.hg.1	-2.155	4e-05	0.003566
RNA5SP440	TC17001429.hg.1	-2.227	4e-05	0.003566
RNA5SP441	TC17000498.hg.1	-1.525	2e-05	0.003507
RNA5SP442	TC17000516.hg.1	-1.416	2e-05	0.003507
RNA5SP443	TC17001599.hg.1	-1.18	6e-05	0.003608
RNA5SP447	TC17000792.hg.1	-1.053	0.00015	0.004715
RNA5SP448	TC17001856.hg.1	-1.578	0.00012	0.004385
RNA5SP449	TC18000321.hg.1	-1.621	1e-05	0.003507
RNA5SP45	TC01002566.hg.1	-1.262	0.00018	0.004971
RNA5SP450	TC18000050.hg.1	-1.645	0.00016	0.004815
RNA5SP452	TC18000419.hg.1	-1.637	2e-05	0.003507
RNA5SP455	TC18000159.hg.1	-1.209	0.00012	0.004402
RNA5SP46	TC01000541.hg.1	-1.211	0.00028	0.005891
RNA5SP462	TC19000003.hg.1	-1.193	2e-05	0.003507
RNA5SP463	TC19001121.hg.1	-1.096	0.00022	0.005265
RNA5SP469	TC19001349.hg.1	-1.407	7e-05	0.003795
RNA5SP471	TC19001384.hg.1	-1.328	0.00106	0.011725
RNA5SP473	TC19000963.hg.1	-2.517	2e-05	0.003507
RNA5SP476	TC20000122.hg.1	-1.216	2e-05	0.003507
RNA5SP477	TC20000688.hg.1	-1.111	0.00012	0.004397
RNA5SP478	TC20000705.hg.1	-1.727	8e-05	0.003831
RNA5SP479	TC20000709.hg.1	-1.493	2e-05	0.003507
RNA5SP48	TC01000634.hg.1	-1.135	5e-05	0.003566
RNA5SP481	TC20000203.hg.1	-1.001	7e-05	0.003705
RNA5SP488	TC21000024.hg.1	-1.157	0.00022	0.005239
RNA5SP490	TC21000119.hg.1	-1.34	6e-05	0.003699
RNA5SP493	TC22000098.hg.1	-1.629	0.00032	0.006244
RNA5SP505	TC0X000319.hg.1	-1.232	0.00014	0.004641
RNA5SP506	TC0X000366.hg.1	-1.794	4e-05	0.003566
RNA5SP512	TC0X001282.hg.1	-1.613	2e-05	0.003507
RNA5SP513	TC0X001352.hg.1	-1.997	7e-05	0.003759
RNA5SP515	TC0X001406.hg.1	-1.634	3e-05	0.003507
RNA5SP518	TC0Y000155.hg.1	-1.05	9e-05	0.00391
RNA5SP519	TC0Y000156.hg.1	-1.657	2e-05	0.003507
RNA5SP52	TC01002839.hg.1	-1.181	6e-05	0.003683
RNA5SP520	TC0Y000061.hg.1	-1.077	2e-05	0.003507
RNA5SP523	TC0Y000176.hg.1	-1.077	2e-05	0.003507
RNA5SP53	TC01002877.hg.1	-1.195	0.00058	0.008431
RNA5SP55	TC01003032.hg.1	-1.476	0.00011	0.004331
RNA5SP59	TC16000510.hg.1	-1.729	0.0003	0.006085
RNA5SP60	TC01001350.hg.1	-1.134	3e-05	0.003507
RNA5SP62	TC01003458.hg.1	-1.833	4e-05	0.003566
RNA5SP65	TC01001454.hg.1	-1.761	0	0.003507
RNA5SP67	TC01001520.hg.1	-1.078	0.00025	0.005519
RNA5SP68	TC01003537.hg.1	-1.677	4e-05	0.003566
RNA5SP69	TC01001541.hg.1	-1.532	4e-05	0.003566
RNA5SP71	TC01003612.hg.1	-1.427	9e-05	0.003965
RNA5SP72	TC01003626.hg.1	-1.09	0.00014	0.004659
RNA5SP74	TC01003735.hg.1	-1.901	5e-05	0.003566
RNA5SP75	TC01003738.hg.1	-1.114	0.00023	0.005322
RNA5SP77	TC01001870.hg.1	-1.882	6e-05	0.003699
RNA5SP78	TC01001904.hg.1	-1.36	8e-05	0.003858
RNA5SP79	TC01001911.hg.1	-1.432	7e-05	0.003703
RNA5SP81	TC01001977.hg.1	-1.46	5e-05	0.003566
RNA5SP85	TC02001581.hg.1	-2.459	4e-05	0.003566
RNA5SP86	TC02001623.hg.1	-2.126	5e-05	0.003566
RNA5SP87	TC02001634.hg.1	-1.124	0.0001	0.004177
RNA5SP93	TC02001875.hg.1	-1.443	0.00011	0.004239
RNA5SP97	TC02001991.hg.1	-1.011	5e-05	0.003566
RNA5SP99	TC02002028.hg.1	-1.65	0.00023	0.00538
RNU1-100P	TC03001853.hg.1	-1.13	0.00079	0.010116
RNU1-106P	TC08000753.hg.1	-1.232	0.0021	0.017762
RNU1-119P	TC15000346.hg.1	-1.009	0.00475	0.030333
RNU1-134P	TC20000529.hg.1	-1.097	0.00294	0.021764
RNU1-136P	TC06000662.hg.1	-1.249	0.0007	0.009377
RNU1-138P	TC04000587.hg.1	-1.201	0.00076	0.009854
RNU1-148P	TC08001063.hg.1	-1.277	0.00034	0.006444
RNU1-14P	TC07000320.hg.1	-1.179	0.00277	0.020922
RNU1-18P	TC06000946.hg.1	-1.219	0.00811	0.044213
RNU1-19P	TC10000610.hg.1	-1.537	0.00084	0.010351
RNU1-32P	TC02000343.hg.1	-1.183	0.00249	0.019536
RNU1-34P	TC06001884.hg.1	-1.125	0.00089	0.010744
RNU1-35P	TC08001671.hg.1	-1.351	0.00048	0.007602
RNU1-38P	TC02002047.hg.1	-1.409	0.00022	0.005224
RNU1-42P	TC17001655.hg.1	-1.284	0.00186	0.016447
RNU1-43P	TC03000531.hg.1	-1.042	0.00056	0.008301
RNU1-44P	TC04000723.hg.1	-1.047	0.00053	0.008137
RNU1-46P	TC18000518.hg.1	-1.012	0.00164	0.015141
RNU1-47P	TC14000629.hg.1	-1.095	0.00023	0.005388
RNU1-69P	TC12000494.hg.1	-1.241	0.00024	0.005395
RNU1-74P	TC01003976.hg.1	-1.119	0.00037	0.006636
RNU1-78P	TC15001301.hg.1	-1.003	0.00455	0.029403
RNU1-80P	TC17000891.hg.1	-1.012	0.00038	0.006725
RNU1-83P	TC12001658.hg.1	-1.051	0.0074	0.04137
RNU1-88P	TC06001677.hg.1	-1.444	0.00155	0.014732
RNU2-4P	TC17001557.hg.1	-1.097	0.00096	0.011132
RNU2-6P	TC13000645.hg.1	-1.078	8e-05	0.003858
RNU4-7P	TC06002225.hg.1	-1.128	0.00113	0.012108
RNU5D-1	TC01002598.hg.1	1.883	0.00016	0.004785
RNU6-1011P	TC08000647.hg.1	-1.401	0.00047	0.007551
RNU6-1022P	TC01000277.hg.1	-1.472	6e-05	0.003627
RNU6-1060P	TC06001323.hg.1	-1.196	9e-05	0.003965
RNU6-1067P	TC10000198.hg.1	-1.245	0.00035	0.006502
RNU6-1084P	TC08000974.hg.1	-1.141	0.00057	0.008358
RNU6-10P	TC07001604.hg.1	-1.123	3e-05	0.003507
RNU6-1145P	TC02000354.hg.1	-1.243	0.00031	0.006148
RNU6-116P	TC18000218.hg.1	-1.189	0.00682	0.039022
RNU6-1175P	TC11000720.hg.1	-1.198	0.00011	0.004331
RNU6-1225P	TC0X001104.hg.1	-1.415	0.00049	0.007735
RNU6-1251P	TC20000317.hg.1	-1.226	0.00017	0.004855
RNU6-1323P	TC0X001302.hg.1	-1.134	0.00019	0.005
RNU6-1329P	TC12000715.hg.1	-1.186	0.00063	0.008824
RNU6-132P	TC15000853.hg.1	-1.262	0.00029	0.006036
RNU6-1331P	TC08000373.hg.1	-1.007	0.00019	0.00502
RNU6-1332P	TC15000348.hg.1	-1.139	0.00076	0.00982
RNU6-144P	TC08000782.hg.1	-1.186	0.00023	0.005319
RNU6-145P	TC04001313.hg.1	-1.073	0.00014	0.004641
RNU6-14P	TC09000926.hg.1	-1.276	7e-05	0.00378
RNU6-16P	TC11002177.hg.1	-1.532	0.00029	0.006014
RNU6-17P	TC15001135.hg.1	-1.566	0.00053	0.008138
RNU6-18P	TC15000202.hg.1	-1.566	0.00053	0.008138
RNU6-19P	TC15001568.hg.1	-1.315	0.00017	0.004926
RNU6-20P	TC16001143.hg.1	-1.227	0.00018	0.004971
RNU6-21P	TC16001163.hg.1	-1.056	0.00055	0.008221
RNU6-222P	TC19001852.hg.1	-1.164	0.00052	0.008035
RNU6-23P	TC16001238.hg.1	-1.317	6e-05	0.003699
RNU6-24P	TC17000871.hg.1	-1.184	0.00096	0.011178
RNU6-25P	TC03001083.hg.1	-1.739	6e-05	0.003566
RNU6-26P	TC03001605.hg.1	-1.199	0.00023	0.005322
RNU6-27P	TC20000106.hg.1	-1.184	0.00094	0.011013
RNU6-28P	TC22000672.hg.1	-1.054	8e-05	0.003826
RNU6-29P	TC0X001016.hg.1	-1.647	0.00014	0.004627
RNU6-30P	TC0X001223.hg.1	-1.05	0.00143	0.014015
RNU6-318P	TC12000289.hg.1	-1.018	3e-05	0.003507
RNU6-31P	TC02001167.hg.1	-1.243	0.00082	0.010268
RNU6-34P	TC04001397.hg.1	-1.485	0.00014	0.004659
RNU6-358P	TC05001229.hg.1	-1.455	0.0002	0.005083
RNU6-35P	TC04000569.hg.1	-1.397	0.00012	0.004402
RNU6-393P	TC07001636.hg.1	-1.226	8e-05	0.003847
RNU6-39P	TC18000240.hg.1	-1.535	0.00037	0.006684
RNU6-40P	TC01002453.hg.1	-1.248	0.00089	0.010754
RNU6-414P	TC01000704.hg.1	-1.158	0.00029	0.005993
RNU6-41P	TC01003613.hg.1	-1.312	0.0006	0.008543
RNU6-42P	TC03002169.hg.1	-1.556	0.00027	0.005727
RNU6-431P	TC04000560.hg.1	-1.096	0.00178	0.015976
RNU6-434P	TC0X000320.hg.1	-1.173	9e-05	0.003861
RNU6-43P	TC10000761.hg.1	-1.192	0.00018	0.004971
RNU6-44P	TC11002296.hg.1	-1.117	0.00033	0.006386
RNU6-45P	TC11000580.hg.1	-1.567	2e-05	0.003507
RNU6-47P	TC05001662.hg.1	-1.312	0.00024	0.005429
RNU6-536P	TC01000528.hg.1	-1.078	0.00017	0.004971
RNU6-553P	TC04000543.hg.1	-1.2	0.00044	0.007292
RNU6-570P	TC01001646.hg.1	-1.76	5e-05	0.003566
RNU6-59P	TC13000476.hg.1	-1.331	0.00016	0.004815
RNU6-608P	TC01002536.hg.1	-1.689	4e-05	0.003566
RNU6-60P	TC13000194.hg.1	-1.461	1e-05	0.003507
RNU6-671P	TC12001421.hg.1	-1.559	0.00016	0.004855
RNU6-677P	TC09000460.hg.1	-1.293	5e-05	0.003566
RNU6-702P	TC18000408.hg.1	-1.288	0.00037	0.006689
RNU6-707P	TC0X001003.hg.1	-1.201	0.0003	0.00607
RNU6-729P	TC08000076.hg.1	-1	0.00034	0.00649
RNU6-736P	TC03000750.hg.1	-1.355	0.00036	0.006618
RNU6-737P	TC18000535.hg.1	-1.198	0.00014	0.004659
RNU6-761P	TC06001728.hg.1	-1.331	4e-05	0.003566
RNU6-776P	TC01000278.hg.1	-1.573	6e-05	0.003566
RNU6-781P	TC12000088.hg.1	-1.048	8e-05	0.003858
RNU6-826P	TC17000637.hg.1	-1.142	0.0002	0.005098
RNU6-842P	TC08000110.hg.1	-1.09	0.00108	0.011855
RNU6-98P	TC0X001371.hg.1	-1.129	0.0001	0.004166
RNU6V	TC01002959.hg.1	-1.059	0.00017	0.00488
RNVU1-14	TC01001142.hg.1	-1.182	0.00234	0.018903
RNVU1-17	TC01003159.hg.1	-1.365	0.00239	0.019033
RNVU1-6	TC01001087.hg.1	-1.092	0.00167	0.015331
RNVU1-8	TC01001109.hg.1	-1.113	2e-05	0.003507
RNY4	TC06000759.hg.1	-1.557	0.001	0.011355
RNY4	TC07000972.hg.1	-1.216	0.00111	0.01203
RNY4P18	TC09001479.hg.1	-1.001	0.00073	0.009633
RNY4P4	TC03000734.hg.1	-1.243	2e-05	0.003507
RNY4P5	TC08000713.hg.1	-1.079	0.00044	0.007289
ROCK1P1	TC18000002.hg.1	1.137	1e-05	0.003507
RP11-108K14.4	TC10002382.hg.1	-1.224	1e-05	0.003507
RP11-1149O23.4	TC08001053.hg.1	-1.033	4e-05	0.003566
RP11-126L15.4	TC07001678.hg.1	-1.076	7e-05	0.003714
RP11-159G9.5	TC03000464.hg.1	1.012	0.00085	0.010413
RP11-214D15.2	TC10000101.hg.1	-1.178	6e-05	0.003677
RP11-21N7.2	TC01003313.hg.1	-1.068	0.0002	0.00506
RP11-288G11.3	TC10001775.hg.1	-1.001	4e-05	0.003566
RP11-473E2.3	TC09002320.hg.1	-1	2e-05	0.003507
RP11-528A4.2	TC03002123.hg.1	1.081	0.00148	0.014316
RP11-543B16.3	TC01003793.hg.1	-1.101	1e-05	0.003507
RP11-637O11.2	TC03000898.hg.1	-1.119	8e-05	0.003826
RP11-71G12.1	TC01004763.hg.1	-1.488	9e-05	0.00391
RP11-90P5.7	TC08001143.hg.1	-1.079	0.00021	0.005098
RP4-781K5.2	TC01001937.hg.1	-1.127	1e-05	0.003507
RP6-149D17.1	TC0X000531.hg.1	-2.263	0.00174	0.015768
SAMD12-AS1	TC08002073.hg.1	1.066	0.00116	0.012341
SCARNA27	TC06001254.hg.1	-1.396	0.00275	0.020818
SKA2P1	TC09000624.hg.1	1.067	0.00011	0.004331
SLMO2-ATP5E	TC20001681.hg.1	1.324	0.00039	0.006878
SNAR-B2	TC19001740.hg.1	-1.043	0.00052	0.008035
SNAR-B2	TC19001741.hg.1	-1.043	0.00052	0.008035
SNORA10	TC16000769.hg.1	-1.373	0.00177	0.015961
SNORA11C	TC0X000235.hg.1	-1.118	0.00015	0.004771
SNORA13	TC05000526.hg.1	-1.955	8e-05	0.003858
SNORA14B	TC01003990.hg.1	-1.343	0.00678	0.038876
SNORA21	TC17001438.hg.1	-1.455	0.00134	0.01345
SNORA26	TC04000299.hg.1	-1.594	0.00164	0.015141
SNORA2A	TC12001454.hg.1	-1.398	0.00741	0.041437
SNORA34	TC12001453.hg.1	-1.122	0.00097	0.011203
SNORA36C	TC02001951.hg.1	-1.185	0.0005	0.007858
SNORA37	TC18000522.hg.1	-1.405	0.00113	0.012108
SNORA45B	TC11000161.hg.1	-1.19	0.00645	0.037662
SNORA46	TC16001155.hg.1	-1.171	0.00912	0.047997
SNORA47	TC05001505.hg.1	-1.228	0.0001	0.004194
SNORA49	TC12001052.hg.1	-1.036	0.00025	0.005535
SNORA55	TC01002542.hg.1	-2.582	0.00048	0.007586
SNORA57	TC11000559.hg.1	-1.51	0.00315	0.022771
SNORA5C	TC07001353.hg.1	-1.079	0.00207	0.01765
SNORA72	TC08001459.hg.1	-1.35	0.00429	0.028203
SNORA74B	TC05000957.hg.1	-1.177	0.00392	0.026487
SNORA74B	TC05002741.hg.1	-1.159	0.00299	0.021998
SNORA75	TC02002860.hg.1	-1.197	0.00153	0.014632
SNORA76C	TC17000776.hg.1	-1.506	0.00247	0.019468
SNORA78	TC16000052.hg.1	-1.186	3e-05	0.003507
SNORA80A	TC21000398.hg.1	-1.286	0.00196	0.017036
SNORA80B	TC02001571.hg.1	-1.117	0.00206	0.017578
SNORA80E	TC01003326.hg.1	-1.242	0.0091	0.047927
SNORD104	TC17000775.hg.1	-1.446	0.0004	0.006956
SNORD11	TC02001191.hg.1	1.019	0.00898	0.047442
SNORD114-1	TC14000676.hg.1	-2.251	0.00775	0.042818
SNORD114-12	TC14000689.hg.1	-2.19	0.00382	0.025997
SNORD114-26	TC14000706.hg.1	-1.988	0.00655	0.037974
SNORD114-3	TC14000678.hg.1	-2.176	0.00402	0.026852
SNORD115-1	TC15000075.hg.1	-1.381	0.00176	0.01593
SNORD115-10	TC15000111.hg.1	-1.827	0.0012	0.01254
SNORD115-10	TC15000083.hg.1	-1.614	0.00082	0.010268
SNORD115-11	TC15000084.hg.1	-1.847	0.00026	0.005584
SNORD115-11	TC15000099.hg.1	-1.847	0.00026	0.005584
SNORD115-11	TC15000105.hg.1	-1.847	0.00026	0.005584
SNORD115-11	TC15000112.hg.1	-1.847	0.00026	0.005584
SNORD115-15	TC15000092.hg.1	-1.991	0.00106	0.011755
SNORD115-15	TC15000087.hg.1	-1.386	0.00134	0.013445
SNORD115-16	TC15000088.hg.1	-1.38	0.00183	0.016237
SNORD115-21	TC15000093.hg.1	-1.516	0.00097	0.011203
SNORD115-22	TC15000094.hg.1	-1.738	0.0006	0.008605
SNORD115-40	TC15000109.hg.1	-1.424	0.00028	0.005839
SNORD115-44	TC15000113.hg.1	-1.443	0.00182	0.016227
SNORD115-5	TC15000079.hg.1	-1.824	0.00035	0.006535
SNORD115-5	TC15000082.hg.1	-1.824	0.00035	0.006535
SNORD115-5	TC15000085.hg.1	-1.824	0.00035	0.006535
SNORD115-6	TC15000080.hg.1	-1.917	0.00182	0.016195
SNORD116-1	TC15000048.hg.1	-1.141	0.00193	0.016843
SNORD116-14	TC15000060.hg.1	-1.169	0.00218	0.01813
SNORD116-18	TC15000064.hg.1	-1.168	0.00228	0.018634
SNORD116-2	TC15000052.hg.1	-1.415	0.00061	0.008704
SNORD116-2	TC15000049.hg.1	-1.405	0.00108	0.011855
SNORD116-24	TC15000067.hg.1	-1.136	0.00102	0.011457
SNORD116-25	TC15000068.hg.1	-1.227	0.00112	0.012066
SNORD116-26	TC15000069.hg.1	-1.135	0.00346	0.024217
SNORD116-29	TC15000071.hg.1	-1.046	0.00263	0.020174
SNORD116-3	TC15000050.hg.1	-1.338	0.00449	0.029129
SNORD116-3	TC15000055.hg.1	-1.338	0.00449	0.029129
SNORD116-5	TC15000051.hg.1	-1.437	0.00152	0.014556
SNORD116-5	TC15000053.hg.1	-1.437	0.00152	0.014556
SNORD116-8	TC15000054.hg.1	-1.332	0.00322	0.023077
SNORD12B	TC20000388.hg.1	1.173	0.00227	0.018603
SNORD1B	TC17000876.hg.1	-1.183	0.00028	0.005891
SNORD4B	TC17000328.hg.1	1.74	0.0002	0.00506
SNORD51	TC02001213.hg.1	-1.154	0.00408	0.027074
SNORD53	TC02000189.hg.1	-1.091	0.00631	0.037058
SNORD66	TC03001001.hg.1	-2.074	0.00076	0.00982
SNORD70	TC02001189.hg.1	1.319	0.00114	0.012221
SNORD83A	TC22000805.hg.1	-1.184	0.001	0.011385
SNORD92	TC02000188.hg.1	-1.289	0.00071	0.00949
SNORD94	TC02000521.hg.1	-1.457	0.00021	0.005098
STK24-AS1	TC13000348.hg.1	-1.157	1e-05	0.003507
TMED11P	TC04002412.hg.1	-3.118	0	0.001628
TMED11P	TC04000961.hg.1	-3.008	0	0.002284
TUG1	TC22001070.hg.1	1.143	0.00011	0.004331
TUG1	TC22000220.hg.1	1.226	9e-05	0.004048
YWHAZP3	TC10000164.hg.1	1.845	0.00055	0.008235
