# Supplementary material for: Transcriptome analysis identifies putative multi-gene signature distinguishing benign and malignant pancreatic head mass
Source: J Transl Med. 2020 Nov 7;18:420. doi: 10.1186/s12967-020-02597-1 (PMC7648960; doi:10.1186/s12967-020-02597-1)
Supplement: Supplementary file 18 — Additional file 18: Table S10. Functional Annotation of genes: This table shows the functional annotation of malignancy specific genes. [file 12967_2020_2597_MOESM18_ESM.xlsx]

## Sheet: david
ID	Gene Name	Species	GAD_DISEASE_CLASS	GOTERM_BP_DIRECT	GOTERM_MF_DIRECT	KEGG_PATHWAY	OMIM_DISEASE	REACTOME_PATHWAY	UP_KEYWORDS
ADAM28	ADAM metallopeptidase domain 28(ADAM28)	Homo sapiens	CARDIOVASCULAR,PSYCH,	GO:0006508~proteolysis,GO:0007283~spermatogenesis,	GO:0004222~metalloendopeptidase activity,GO:0008237~metallopeptidase activity,GO:0046872~metal ion binding,				Alternative splicing,Cell membrane,Cleavage on pair of basic residues,Complete proteome,Disulfide bond,EGF-like domain,Glycoprotein,Hydrolase,Membrane,Metal-binding,Metalloprotease,Polymorphism,Protease,Proteomics identification,Reference proteome,Secreted,Signal,Transmembrane,Transmembrane helix,Zinc,Zymogen,
ABCG2	ATP binding cassette subfamily G member 2 (Junior blood group)(ABCG2)	Homo sapiens	CANCER,CARDIOVASCULAR,HEMATOLOGICAL,IMMUNE,METABOLIC,NEUROLOGICAL,NORMALVARIATION,OTHER,PHARMACOGENOMIC,RENAL,UNKNOWN,	GO:0006810~transport,GO:0006855~drug transmembrane transport,GO:0006879~cellular iron ion homeostasis,GO:0015886~heme transport,GO:0042493~response to drug,GO:0042908~xenobiotic transport,GO:0046415~urate metabolic process,	GO:0005215~transporter activity,GO:0005515~protein binding,GO:0005524~ATP binding,GO:0008559~xenobiotic-transporting ATPase activity,GO:0015232~heme transporter activity,GO:0016887~ATPase activity,GO:0042626~ATPase activity, coupled to transmembrane movement of substances,GO:0042803~protein homodimerization activity,	hsa02010:ABC transporters,hsa04976:Bile secretion,	138900~Uric acid concentration, serum, QTL1,614490~Junior blood group system,	R-HSA-2161517:R-HSA-2161517,R-HSA-917937:R-HSA-917937,	Alternative splicing,ATP-binding,Cell membrane,Complete proteome,Disulfide bond,Glycoprotein,Membrane,Mitochondrion,Nucleotide-binding,Polymorphism,Proteomics identification,Reference proteome,Transmembrane,Transmembrane helix,Transport,
CCL24	C-C motif chemokine ligand 24(CCL24)	Homo sapiens	CANCER,IMMUNE,INFECTION,	GO:0001938~positive regulation of endothelial cell proliferation,GO:0002548~monocyte chemotaxis,GO:0006935~chemotaxis,GO:0006954~inflammatory response,GO:0006955~immune response,GO:0007010~cytoskeleton organization,GO:0007165~signal transduction,GO:0007186~G-protein coupled receptor signaling pathway,GO:0007267~cell-cell signaling,GO:0008360~regulation of cell shape,GO:0030335~positive regulation…	GO:0008009~chemokine activity,GO:0048020~CCR chemokine receptor binding,	hsa04060:Cytokine-cytokine receptor interaction,hsa04062:Chemokine signaling pathway,			3D-structure,Chemotaxis,Complete proteome,Cytokine,Direct protein sequencing,Disulfide bond,Glycoprotein,Inflammatory response,Polymorphism,Reference proteome,Secreted,Signal,
DLGAP5	DLG associated protein 5(DLGAP5)	Homo sapiens	CARDIOVASCULAR,RENAL,	GO:0006470~protein dephosphorylation,GO:0007079~mitotic chromosome movement towards spindle pole,GO:0008283~cell proliferation,GO:0023052~signaling,GO:0045842~positive regulation of mitotic metaphase/anaphase transition,	GO:0004721~phosphoprotein phosphatase activity,GO:0005515~protein binding,				Alternative splicing,Cell cycle,Coiled coil,Complete proteome,Cytoplasm,Cytoskeleton,Nucleus,Phosphoprotein,Polymorphism,Proteomics identification,Reference proteome,Ubl conjugation,
KIAA1551	KIAA1551(KIAA1551)	Homo sapiens	CHEMDEPENDENCY,HEMATOLOGICAL,						Complete proteome,Phosphoprotein,Polymorphism,Proteomics identification,Reference proteome,
NAPEPLD	N-acyl phosphatidylethanolamine phospholipase D(NAPEPLD)	Homo sapiens	VISION,	GO:0001523~retinoid metabolic process,GO:0007568~aging,GO:0009395~phospholipid catabolic process,GO:0035900~response to isolation stress,GO:1903999~negative regulation of eating behavior,	GO:0008270~zinc ion binding,GO:0070290~N-acylphosphatidylethanolamine-specific phospholipase D activity,	hsa04723:Retrograde endocannabinoid signaling,		R-HSA-2466712:R-HSA-2466712,	3D-structure,Acetylation,Complete proteome,Hydrolase,Lipid degradation,Lipid metabolism,Membrane,Metal-binding,Phospholipid degradation,Phospholipid metabolism,Polymorphism,Proteomics identification,Reference proteome,Zinc,
NQO1	NAD(P)H quinone dehydrogenase 1(NQO1)	Homo sapiens	CANCER,CARDIOVASCULAR,CHEMDEPENDENCY,DEVELOPMENTAL,HEMATOLOGICAL,IMMUNE,INFECTION,METABOLIC,NEUROLOGICAL,NORMALVARIATION,OTHER,PHARMACOGENOMIC,PSYCH,RENAL,REPRODUCTION,UNKNOWN,	GO:0006521~regulation of cellular amino acid metabolic process,GO:0006805~xenobiotic metabolic process,GO:0006809~nitric oxide biosynthetic process,GO:0007271~synaptic transmission, cholinergic,GO:0007568~aging,GO:0007584~response to nutrient,GO:0009636~response to toxic substance,GO:0019430~removal of superoxide radicals,GO:0032355~response to estradiol,GO:0043066~negative regulation of apoptoti…	GO:0003955~NAD(P)H dehydrogenase (quinone) activity,GO:0004128~cytochrome-b5 reductase activity, acting on NAD(P)H,GO:0004784~superoxide dismutase activity,GO:0005515~protein binding,GO:0042802~identical protein binding,GO:0044822~poly(A) RNA binding,	hsa00130:Ubiquinone and other terpenoid-quinone biosynthesis,	Benzene toxicity, susceptibility to~Benzene toxicity, susceptibility to,Breast cancer, poor survival after chemotherapy for~Breast cancer, poor survival after chemotherapy for,Leukemia, post-chemotherapy, susceptibility to~Leukemia, post-chemotherapy, susceptibility to,	R-HSA-350562:R-HSA-350562,	3D-structure,Alternative splicing,Complete proteome,Cytoplasm,FAD,Flavoprotein,Membrane,NAD,NADP,Oxidoreductase,Phosphoprotein,Polymorphism,Proteomics identification,Reference proteome,Transmembrane,Transmembrane helix,
NDC80	NDC80, kinetochore complex component(NDC80)	Homo sapiens	CANCER,RENAL,	GO:0000070~mitotic sister chromatid segregation,GO:0000132~establishment of mitotic spindle orientation,GO:0007052~mitotic spindle organization,GO:0007059~chromosome segregation,GO:0007062~sister chromatid cohesion,GO:0007067~mitotic nuclear division,GO:0008608~attachment of spindle microtubules to kinetochore,GO:0051301~cell division,GO:0051310~metaphase plate congression,GO:0051315~attachment o…	GO:0005200~structural constituent of cytoskeleton,GO:0005515~protein binding,GO:0042802~identical protein binding,			R-HSA-2467813:R-HSA-2467813,R-HSA-2500257:R-HSA-2500257,R-HSA-5663220:R-HSA-5663220,R-HSA-68877:R-HSA-68877,	3D-structure,Cell cycle,Cell division,Centromere,Chromosome,Coiled coil,Complete proteome,Kinetochore,Mitosis,Nucleus,Phosphoprotein,Polymorphism,Proteomics identification,Reference proteome,
RAD51AP1	RAD51 associated protein 1(RAD51AP1)	Homo sapiens	CHEMDEPENDENCY,	GO:0000724~double-strand break repair via homologous recombination,GO:0000731~DNA synthesis involved in DNA repair,GO:0000732~strand displacement,GO:0006281~DNA repair,GO:0010569~regulation of double-strand break repair via homologous recombination,GO:0036297~interstrand cross-link repair,GO:0071479~cellular response to ionizing radiation,	GO:0003690~double-stranded DNA binding,GO:0003697~single-stranded DNA binding,GO:0003723~RNA binding,GO:0005515~protein binding,			R-HSA-5685942:R-HSA-5685942,R-HSA-5693554:R-HSA-5693554,R-HSA-5693568:R-HSA-5693568,R-HSA-5693579:R-HSA-5693579,	Alternative splicing,Complete proteome,DNA damage,DNA recombination,DNA repair,DNA-binding,Nucleus,Phosphoprotein,Polymorphism,Proteomics identification,Reference proteome,RNA-binding,
TPX2	TPX2, microtubule nucleation factor(TPX2)	Homo sapiens	CANCER,PHARMACOGENOMIC,	GO:0000086~G2/M transition of mitotic cell cycle,GO:0006915~apoptotic process,GO:0007067~mitotic nuclear division,GO:0008283~cell proliferation,GO:0032147~activation of protein kinase activity,GO:0051301~cell division,GO:0060236~regulation of mitotic spindle organization,GO:0090307~mitotic spindle assembly,GO:1901796~regulation of signal transduction by p53 class mediator,	GO:0005515~protein binding,GO:0005524~ATP binding,GO:0005525~GTP binding,GO:0019901~protein kinase binding,GO:0061676~importin-alpha family protein binding,				3D-structure,Acetylation,Alternative splicing,Apoptosis,Cell cycle,Cell division,Coiled coil,Complete proteome,Cytoplasm,Cytoskeleton,Isopeptide bond,Microtubule,Mitosis,Nucleus,Phosphoprotein,Polymorphism,Reference proteome,Ubl conjugation,
VSIG1	V-set and immunoglobulin domain containing 1(VSIG1)	Homo sapiens		GO:0003382~epithelial cell morphogenesis,GO:0030277~maintenance of gastrointestinal epithelium,					Alternative splicing,Complete proteome,Disulfide bond,Glycoprotein,Immunoglobulin domain,Membrane,Polymorphism,Proteomics identification,Reference proteome,Repeat,Signal,Transmembrane,Transmembrane helix,
ASPM	abnormal spindle microtubule assembly(ASPM)	Homo sapiens	CANCER,DEVELOPMENTAL,NEUROLOGICAL,PSYCH,VISION,	GO:0001764~neuron migration,GO:0002052~positive regulation of neuroblast proliferation,GO:0007051~spindle organization,GO:0007067~mitotic nuclear division,GO:0007283~spermatogenesis,GO:0008584~male gonad development,GO:0021873~forebrain neuroblast division,GO:0021987~cerebral cortex development,GO:0045665~negative regulation of neuron differentiation,GO:0045769~negative regulation of asymmetric c…	GO:0005516~calmodulin binding,		608716~Microcephaly 5, primary, autosomal recessive,		Alternative splicing,Calmodulin-binding,Cell cycle,Cell division,Coiled coil,Complete proteome,Cytoplasm,Cytoskeleton,Disease mutation,Mental retardation,Mitosis,Nucleus,Phosphoprotein,Polymorphism,Primary microcephaly,Proteomics identification,Reference proteome,Repeat,
ACSL5	acyl-CoA synthetase long-chain family member 5(ACSL5)	Homo sapiens	CHEMDEPENDENCY,INFECTION,METABOLIC,NEUROLOGICAL,	GO:0001676~long-chain fatty acid metabolic process,GO:0035338~long-chain fatty-acyl-CoA biosynthetic process,GO:2001236~regulation of extrinsic apoptotic signaling pathway,	GO:0004467~long-chain fatty acid-CoA ligase activity,GO:0005524~ATP binding,GO:0102391~decanoate--CoA ligase activity,	hsa00061:Fatty acid biosynthesis,hsa00071:Fatty acid degradation,hsa01100:Metabolic pathways,hsa01212:Fatty acid metabolism,hsa03320:PPAR signaling pathway,hsa04146:Peroxisome,hsa04920:Adipocytokine signaling pathway,		R-HSA-75876:R-HSA-75876,	Acetylation,Alternative splicing,ATP-binding,Complete proteome,Endoplasmic reticulum,Fatty acid metabolism,Ligase,Lipid metabolism,Magnesium,Membrane,Mitochondrion,Mitochondrion outer membrane,Nucleotide-binding,Phosphoprotein,Polymorphism,Reference proteome,Signal-anchor,Transmembrane,Transmembrane helix,
ANO1	anoctamin 1(ANO1)	Homo sapiens	PHARMACOGENOMIC,	GO:0006812~cation transport,GO:0006821~chloride transport,GO:0007200~phospholipase C-activating G-protein coupled receptor signaling pathway,GO:0007275~multicellular organism development,GO:0015705~iodide transport,GO:0034220~ion transmembrane transport,GO:0034605~cellular response to heat,GO:0035774~positive regulation of insulin secretion involved in cellular response to glucose stimulus,GO:005…	GO:0005227~calcium activated cation channel activity,GO:0005229~intracellular calcium activated chloride channel activity,GO:0005247~voltage-gated chloride channel activity,GO:0005254~chloride channel activity,GO:0005515~protein binding,GO:0015111~iodide transmembrane transporter activity,GO:0046983~protein dimerization activity,			R-HSA-2672351:R-HSA-2672351,	Alternative splicing,Calcium,Cell membrane,Chloride,Chloride channel,Complete proteome,Cytoplasm,Developmental protein,Glycoprotein,Ion channel,Ion transport,Membrane,Phosphoprotein,Polymorphism,Proteomics identification,Reference proteome,Transmembrane,Transmembrane helix,Transport,
B2M	beta-2-microglobulin(B2M)	Homo sapiens	CANCER,IMMUNE,NEUROLOGICAL,PHARMACOGENOMIC,RENAL,	GO:0001895~retina homeostasis,GO:0001916~positive regulation of T cell mediated cytotoxicity,GO:0002474~antigen processing and presentation of peptide antigen via MHC class I,GO:0002479~antigen processing and presentation of exogenous peptide antigen via MHC class I, TAP-dependent,GO:0002480~antigen processing and presentation of exogenous peptide antigen via MHC class I, TAP-independent,GO:00024…	GO:0001948~glycoprotein binding,GO:0005515~protein binding,GO:0042802~identical protein binding,	hsa04612:Antigen processing and presentation,	105200~Amyloidosis, familial visceral,241600~Immunodeficiency 43,	R-HSA-1236974:R-HSA-1236974,R-HSA-1236977:R-HSA-1236977,R-HSA-164940:R-HSA-164940,R-HSA-198933:R-HSA-198933,R-HSA-2172127:R-HSA-2172127,R-HSA-2424491:R-HSA-2424491,R-HSA-877300:R-HSA-877300,R-HSA-977225:R-HSA-977225,R-HSA-983170:R-HSA-983170,	3D-structure,Amyloid,Amyloidosis,Complete proteome,Direct protein sequencing,Disease mutation,Disulfide bond,Glycation,Glycoprotein,Immunity,Immunoglobulin domain,MHC I,Proteomics identification,Pyrrolidone carboxylic acid,Reference proteome,Secreted,Signal,
CPA1	carboxypeptidase A1(CPA1)	Homo sapiens	PSYCH,	GO:0006508~proteolysis,	GO:0004181~metallocarboxypeptidase activity,GO:0008270~zinc ion binding,	hsa04972:Pancreatic secretion,hsa04974:Protein digestion and absorption,			3D-structure,Carboxypeptidase,Complete proteome,Direct protein sequencing,Disulfide bond,Hydrolase,Metal-binding,Metalloprotease,Polymorphism,Protease,Proteomics identification,Reference proteome,Secreted,Signal,Zinc,Zymogen,
CDC6	cell division cycle 6(CDC6)	Homo sapiens	AGING,CANCER,CARDIOVASCULAR,RENAL,	GO:0000076~DNA replication checkpoint,GO:0000079~regulation of cyclin-dependent protein serine/threonine kinase activity,GO:0000082~G1/S transition of mitotic cell cycle,GO:0000083~regulation of transcription involved in G1/S transition of mitotic cell cycle,GO:0006260~DNA replication,GO:0006270~DNA replication initiation,GO:0007067~mitotic nuclear division,GO:0007089~traversing start control poi…	GO:0000166~nucleotide binding,GO:0005515~protein binding,GO:0005524~ATP binding,GO:0019900~kinase binding,	hsa04110:Cell cycle,	613805~Meier-Gorlin syndrome 5,	R-HSA-113510:R-HSA-113510,R-HSA-1538133:R-HSA-1538133,R-HSA-176187:R-HSA-176187,R-HSA-68689:R-HSA-68689,R-HSA-68827:R-HSA-68827,R-HSA-68867:R-HSA-68867,R-HSA-68949:R-HSA-68949,R-HSA-68962:R-HSA-68962,R-HSA-69017:R-HSA-69017,R-HSA-69205:R-HSA-69205,R-HSA-69298:R-HSA-69298,R-HSA-69300:R-HSA-69300,	3D-structure,ATP-binding,Cell cycle,Cell division,Complete proteome,Cytoplasm,Disease mutation,DNA replication,Dwarfism,Mitosis,Nucleotide-binding,Nucleus,Phosphoprotein,Polymorphism,Proteomics identification,Reference proteome,
CDCA7	cell division cycle associated 7(CDCA7)	Homo sapiens	CARDIOVASCULAR,HEMATOLOGICAL,METABOLIC,NEUROLOGICAL,VISION,	GO:0006351~transcription, DNA-templated,GO:0006355~regulation of transcription, DNA-templated,GO:0006915~apoptotic process,GO:0042127~regulation of cell proliferation,GO:0051301~cell division,					Alternative splicing,Apoptosis,Cell cycle,Cell division,Complete proteome,Cytoplasm,Disease mutation,Nucleus,Phosphoprotein,Reference proteome,Transcription,Transcription regulation,
CENPE	centromere protein E(CENPE)	Homo sapiens	CANCER,CHEMDEPENDENCY,IMMUNE,NEUROLOGICAL,	GO:0000278~mitotic cell cycle,GO:0006890~retrograde vesicle-mediated transport, Golgi to ER,GO:0007018~microtubule-based movement,GO:0007059~chromosome segregation,GO:0007062~sister chromatid cohesion,GO:0007079~mitotic chromosome movement towards spindle pole,GO:0007080~mitotic metaphase plate congression,GO:0007275~multicellular organism development,GO:0019886~antigen processing and presentatio…	GO:0003777~microtubule motor activity,GO:0005515~protein binding,GO:0005524~ATP binding,GO:0008017~microtubule binding,GO:0016887~ATPase activity,GO:0043515~kinetochore binding,		616051~Microcephaly 13, primary, autosomal recessive,	R-HSA-2132295:R-HSA-2132295,R-HSA-2467813:R-HSA-2467813,R-HSA-2500257:R-HSA-2500257,R-HSA-5663220:R-HSA-5663220,R-HSA-68877:R-HSA-68877,R-HSA-983189:R-HSA-983189,	3D-structure,Alternative splicing,ATP-binding,Cell cycle,Cell division,Centromere,Chromosome,Coiled coil,Complete proteome,Cytoplasm,Cytoskeleton,Developmental protein,Direct protein sequencing,Disease mutation,Isopeptide bond,Kinetochore,Lipoprotein,Methylation,Microtubule,Mitosis,Motor protein,Nucleotide-binding,Phosphoprotein,Polymorphism,Prenylation,Primary microcephaly,Proteomics identificat…
C17orf78	chromosome 17 open reading frame 78(C17orf78)	Homo sapiens	PHARMACOGENOMIC,						Alternative splicing,Complete proteome,Membrane,Polymorphism,Reference proteome,Transmembrane,Transmembrane helix,
C6orf47	chromosome 6 open reading frame 47(C6orf47)	Homo sapiens	IMMUNE,PHARMACOGENOMIC,						Complete proteome,Membrane,Phosphoprotein,Polymorphism,Reference proteome,Transmembrane,Transmembrane helix,
CLRN3	clarin 3(CLRN3)	Homo sapiens	CHEMDEPENDENCY,NEUROLOGICAL,						Alternative splicing,Complete proteome,Glycoprotein,Membrane,Polymorphism,Reference proteome,Transmembrane,Transmembrane helix,
C7	complement C7(C7)	Homo sapiens	AGING,CANCER,CARDIOVASCULAR,HEMATOLOGICAL,IMMUNE,OTHER,PHARMACOGENOMIC,VISION,	GO:0006955~immune response,GO:0006956~complement activation,GO:0006957~complement activation, alternative pathway,GO:0006958~complement activation, classical pathway,GO:0019835~cytolysis,GO:0030449~regulation of complement activation,		hsa04610:Complement and coagulation cascades,hsa05020:Prion diseases,hsa05322:Systemic lupus erythematosus,	610102~C7 deficiency,	R-HSA-166665:R-HSA-166665,R-HSA-977606:R-HSA-977606,	3D-structure,Complement alternate pathway,Complement pathway,Complete proteome,Cytolysis,Direct protein sequencing,Disease mutation,Disulfide bond,EGF-like domain,Glycoprotein,Immunity,Innate immunity,Membrane attack complex,Polymorphism,Reference proteome,Repeat,Secreted,Signal,Sushi,
CCNB2	cyclin B2(CCNB2)	Homo sapiens	CANCER,	GO:0000086~G2/M transition of mitotic cell cycle,GO:0001701~in utero embryonic development,GO:0007067~mitotic nuclear division,GO:0007077~mitotic nuclear envelope disassembly,GO:0040007~growth,GO:0043029~T cell homeostasis,GO:0048538~thymus development,GO:0051301~cell division,GO:0051726~regulation of cell cycle,GO:0098609~cell-cell adhesion,	GO:0004693~cyclin-dependent protein serine/threonine kinase activity,GO:0005515~protein binding,GO:0098641~cadherin binding involved in cell-cell adhesion,	hsa04068:FoxO signaling pathway,hsa04110:Cell cycle,hsa04114:Oocyte meiosis,hsa04115:p53 signaling pathway,hsa04914:Progesterone-mediated oocyte maturation,		R-HSA-156711:R-HSA-156711,R-HSA-157881:R-HSA-157881,R-HSA-162658:R-HSA-162658,R-HSA-2500257:R-HSA-2500257,R-HSA-2514853:R-HSA-2514853,R-HSA-2565942:R-HSA-2565942,R-HSA-2980767:R-HSA-2980767,R-HSA-3301854:R-HSA-3301854,R-HSA-69273:R-HSA-69273,R-HSA-69478:R-HSA-69478,	Cell cycle,Cell division,Complete proteome,Cyclin,Mitosis,Phosphoprotein,Polymorphism,Proteomics identification,Reference proteome,
CYP2C18	cytochrome P450 family 2 subfamily C member 18(CYP2C18)	Homo sapiens	CANCER,CARDIOVASCULAR,DEVELOPMENTAL,NEUROLOGICAL,NORMALVARIATION,PHARMACOGENOMIC,RENAL,UNKNOWN,	GO:0006805~xenobiotic metabolic process,GO:0019373~epoxygenase P450 pathway,GO:0055114~oxidation-reduction process,	GO:0004497~monooxygenase activity,GO:0005506~iron ion binding,GO:0008392~arachidonic acid epoxygenase activity,GO:0008395~steroid hydroxylase activity,GO:0016705~oxidoreductase activity, acting on paired donors, with incorporation or reduction of molecular oxygen,GO:0019825~oxygen binding,GO:0020037~heme binding,GO:0070330~aromatase activity,	hsa00830:Retinol metabolism,hsa01100:Metabolic pathways,hsa04726:Serotonergic synapse,hsa05204:Chemical carcinogenesis,		R-HSA-211981:R-HSA-211981,	3D-structure,Alternative splicing,Complete proteome,Endoplasmic reticulum,Heme,Iron,Membrane,Metal-binding,Microsome,Monooxygenase,Oxidoreductase,Polymorphism,Reference proteome,Signal,
CKAP2	cytoskeleton associated protein 2(CKAP2)	Homo sapiens		GO:0000281~mitotic cytokinesis,GO:0006915~apoptotic process,GO:0007026~negative regulation of microtubule depolymerization,GO:0045944~positive regulation of transcription from RNA polymerase II promoter,					Alternative splicing,Apoptosis,Cell cycle,Complete proteome,Cytoplasm,Cytoskeleton,Microtubule,Phosphoprotein,Polymorphism,Proteomics identification,Reference proteome,
FAM111B	family with sequence similarity 111 member B(FAM111B)	Homo sapiens			GO:0005515~protein binding,		615704~Poikiloderma, hereditary fibrosing, with tendon contractures, myopathy, and pulmonary fibrosis,		Acetylation,Alternative splicing,Complete proteome,Disease mutation,Polymorphism,Proteomics identification,Reference proteome,
FAM72D	family with sequence similarity 72 member D(FAM72D)	Homo sapiens							Complete proteome,Reference proteome,
FOXM1	forkhead box M1(FOXM1)	Homo sapiens	AGING,RENAL,	GO:0000086~G2/M transition of mitotic cell cycle,GO:0000122~negative regulation of transcription from RNA polymerase II promoter,GO:0001558~regulation of cell growth,GO:0006281~DNA repair,GO:0006351~transcription, DNA-templated,GO:0006366~transcription from RNA polymerase II promoter,GO:0006978~DNA damage response, signal transduction by p53 class mediator resulting in transcription of p21 class …	GO:0000981~RNA polymerase II transcription factor activity, sequence-specific DNA binding,GO:0003677~DNA binding,GO:0003700~transcription factor activity, sequence-specific DNA binding,GO:0005515~protein binding,GO:0019901~protein kinase binding,GO:0043565~sequence-specific DNA binding,			R-HSA-156711:R-HSA-156711,R-HSA-69273:R-HSA-69273,	3D-structure,Activator,Alternative splicing,Cell cycle,Complete proteome,DNA damage,DNA repair,DNA-binding,Isopeptide bond,Nucleus,Phosphoprotein,Polymorphism,Proteomics identification,Reference proteome,Transcription,Transcription regulation,Ubl conjugation,
GPA33	glycoprotein A33(GPA33)	Homo sapiens	CARDIOVASCULAR,CHEMDEPENDENCY,METABOLIC,	GO:0016337~single organismal cell-cell adhesion,	GO:0004872~receptor activity,GO:0005515~protein binding,				Complete proteome,Direct protein sequencing,Disulfide bond,Glycoprotein,Immunoglobulin domain,Lipoprotein,Membrane,Palmitate,Polymorphism,Proteomics identification,Reference proteome,Signal,Transmembrane,Transmembrane helix,
GDA	guanine deaminase(GDA)	Homo sapiens	CHEMDEPENDENCY,PSYCH,	GO:0006139~nucleobase-containing compound metabolic process,GO:0006147~guanine catabolic process,GO:0006195~purine nucleotide catabolic process,GO:0007399~nervous system development,GO:0046098~guanine metabolic process,	GO:0008270~zinc ion binding,GO:0008892~guanine deaminase activity,	hsa00230:Purine metabolism,hsa01100:Metabolic pathways,		R-HSA-74259:R-HSA-74259,	3D-structure,Alternative splicing,Complete proteome,Hydrolase,Metal-binding,Phosphoprotein,Proteomics identification,Reference proteome,Zinc,
GBP1	guanylate binding protein 1(GBP1)	Homo sapiens	IMMUNE,	GO:0050848~regulation of calcium-mediated signaling,GO:0050860~negative regulation of T cell receptor signaling pathway,GO:0051607~defense response to virus,GO:0060333~interferon-gamma-mediated signaling pathway,GO:0070373~negative regulation of ERK1 and ERK2 cascade,GO:1900025~negative regulation of substrate adhesion-dependent cell spreading,GO:1900041~negative regulation of interleukin-2 secre…	GO:0003779~actin binding,GO:0003924~GTPase activity,GO:0005515~protein binding,GO:0005525~GTP binding,GO:0019899~enzyme binding,GO:0019955~cytokine binding,GO:0030507~spectrin binding,GO:0042802~identical protein binding,GO:0051879~Hsp90 protein binding,			R-HSA-877300:R-HSA-877300,	3D-structure,Antiviral defense,Cell membrane,Complete proteome,Cytoplasm,Golgi apparatus,GTP-binding,Hydrolase,Immunity,Lipoprotein,Membrane,Methylation,Nucleotide-binding,Polymorphism,Prenylation,Reference proteome,Secreted,
GUCY2C	guanylate cyclase 2C(GUCY2C)	Homo sapiens		GO:0006182~cGMP biosynthetic process,GO:0006468~protein phosphorylation,GO:0007168~receptor guanylyl cyclase signaling pathway,GO:0009636~response to toxic substance,GO:0035556~intracellular signal transduction,GO:0042127~regulation of cell proliferation,	GO:0004016~adenylate cyclase activity,GO:0004383~guanylate cyclase activity,GO:0004672~protein kinase activity,GO:0005515~protein binding,GO:0005524~ATP binding,GO:0005525~GTP binding,GO:0015643~toxic substance binding,	hsa00230:Purine metabolism,	614616~Diarrhea 6,614665~Meconium ileus,		Cell membrane,cGMP biosynthesis,Complete proteome,Disease mutation,Endoplasmic reticulum,Glycoprotein,GTP-binding,Lyase,Membrane,Nucleotide-binding,Polymorphism,Receptor,Reference proteome,Signal,Transmembrane,Transmembrane helix,
HPGD	hydroxyprostaglandin dehydrogenase 15-(NAD)(HPGD)	Homo sapiens	CANCER,CARDIOVASCULAR,METABOLIC,NEUROLOGICAL,PHARMACOGENOMIC,REPRODUCTION,	GO:0006693~prostaglandin metabolic process,GO:0007179~transforming growth factor beta receptor signaling pathway,GO:0007565~female pregnancy,GO:0007567~parturition,GO:0019372~lipoxygenase pathway,GO:0030728~ovulation,GO:0045786~negative regulation of cell cycle,GO:0055114~oxidation-reduction process,GO:0070493~thrombin receptor signaling pathway,GO:0097070~ductus arteriosus closure,GO:2001300~lip…	GO:0003824~catalytic activity,GO:0004957~prostaglandin E receptor activity,GO:0016404~15-hydroxyprostaglandin dehydrogenase (NAD+) activity,GO:0016491~oxidoreductase activity,GO:0042803~protein homodimerization activity,GO:0051287~NAD binding,GO:0070403~NAD+ binding,	hsa05202:Transcriptional misregulation in cancer,	119900~Digital clubbing, isolated congenital,259100~Cranioosteoarthropathy,259100~Hypertrophic osteoarthropathy, primary, autosomal recessive 1,	R-HSA-2142700:R-HSA-2142700,R-HSA-2162123:R-HSA-2162123,	3D-structure,Alternative splicing,Complete proteome,Cytoplasm,Direct protein sequencing,Disease mutation,Fatty acid metabolism,Lipid metabolism,NAD,Oxidoreductase,Polymorphism,Prostaglandin metabolism,Proteomics identification,Reference proteome,Tumor suppressor,
IL2RG	interleukin 2 receptor subunit gamma(IL2RG)	Homo sapiens	IMMUNE,INFECTION,UNKNOWN,	GO:0000165~MAPK cascade,GO:0006955~immune response,GO:0007165~signal transduction,GO:0016032~viral process,GO:0035771~interleukin-4-mediated signaling pathway,GO:0038110~interleukin-2-mediated signaling pathway,GO:0038111~interleukin-7-mediated signaling pathway,GO:0043547~positive regulation of GTPase activity,	GO:0004896~cytokine receptor activity,GO:0004911~interleukin-2 receptor activity,GO:0004913~interleukin-4 receptor activity,GO:0004917~interleukin-7 receptor activity,GO:0005088~Ras guanyl-nucleotide exchange factor activity,GO:0005515~protein binding,GO:0019976~interleukin-2 binding,	hsa04060:Cytokine-cytokine receptor interaction,hsa04144:Endocytosis,hsa04151:PI3K-Akt signaling pathway,hsa04630:Jak-STAT signaling pathway,hsa05162:Measles,hsa05166:HTLV-I infection,hsa05321:Inflammatory bowel disease (IBD),hsa05340:Primary immunodeficiency,	300400~Severe combined immunodeficiency, X-linked,312863~Combined immunodeficiency, X-linked, moderate,	R-HSA-114604:R-HSA-114604,R-HSA-1266695:R-HSA-1266695,R-HSA-392451:R-HSA-392451,R-HSA-449147:R-HSA-449147,R-HSA-451927:R-HSA-451927,R-HSA-5673001:R-HSA-5673001,R-HSA-912526:R-HSA-912526,	3D-structure,Alternative splicing,Complete proteome,Direct protein sequencing,Disease mutation,Disulfide bond,Glycoprotein,Host-virus interaction,Membrane,Phosphoprotein,Polymorphism,Proteomics identification,Receptor,Reference proteome,SCID,Signal,Transmembrane,Transmembrane helix,
KIF4A	kinesin family member 4A(KIF4A)	Homo sapiens		GO:0000281~mitotic cytokinesis,GO:0006890~retrograde vesicle-mediated transport, Golgi to ER,GO:0006996~organelle organization,GO:0007018~microtubule-based movement,GO:0008089~anterograde axonal transport,GO:0019886~antigen processing and presentation of exogenous peptide antigen via MHC class II,GO:0051256~mitotic spindle midzone assembly,	GO:0003677~DNA binding,GO:0003777~microtubule motor activity,GO:0005515~protein binding,GO:0005524~ATP binding,GO:0008017~microtubule binding,GO:0008574~ATP-dependent microtubule motor activity, plus-end-directed,		300923~Mental retardation, X-linked 100,	R-HSA-2132295:R-HSA-2132295,R-HSA-437239:R-HSA-437239,R-HSA-983189:R-HSA-983189,	Alternative splicing,ATP-binding,Chromosome,Coiled coil,Complete proteome,Cytoplasm,Cytoskeleton,DNA-binding,Microtubule,Motor protein,Nucleotide-binding,Nucleus,Phosphoprotein,Polymorphism,Reference proteome,
LAMA3	laminin subunit alpha 3(LAMA3)	Homo sapiens	AGING,CARDIOVASCULAR,METABOLIC,RENAL,	GO:0007155~cell adhesion,GO:0008544~epidermis development,GO:0022617~extracellular matrix disassembly,GO:0030155~regulation of cell adhesion,GO:0030198~extracellular matrix organization,GO:0030334~regulation of cell migration,GO:0031581~hemidesmosome assembly,GO:0035987~endodermal cell differentiation,GO:0045995~regulation of embryonic development,	GO:0005102~receptor binding,GO:0005198~structural molecule activity,	hsa04151:PI3K-Akt signaling pathway,hsa04510:Focal adhesion,hsa04512:ECM-receptor interaction,hsa05145:Toxoplasmosis,hsa05146:Amoebiasis,hsa05200:Pathways in cancer,hsa05222:Small cell lung cancer,	226650~Epidermolysis bullosa, generalized atrophic benign,226700~Epidermolysis bullosa, junctional, Herlitz type,245660~Laryngoonychocutaneous syndrome,	R-HSA-1474228:R-HSA-1474228,R-HSA-2022090:R-HSA-2022090,R-HSA-2214320:R-HSA-2214320,R-HSA-3000157:R-HSA-3000157,R-HSA-3000171:R-HSA-3000171,R-HSA-3000178:R-HSA-3000178,R-HSA-446107:R-HSA-446107,	Alternative splicing,Basement membrane,Cell adhesion,Coiled coil,Complete proteome,Disulfide bond,Epidermolysis bullosa,Extracellular matrix,Glycoprotein,Laminin EGF-like domain,Polymorphism,Proteomics identification,Reference proteome,Repeat,Secreted,Signal,
LRRC66	leucine rich repeat containing 66(LRRC66)	Homo sapiens		GO:0006469~negative regulation of protein kinase activity,GO:0019221~cytokine-mediated signaling pathway,GO:0046426~negative regulation of JAK-STAT cascade,	GO:0004860~protein kinase inhibitor activity,				Complete proteome,Glycoprotein,Leucine-rich repeat,Membrane,Phosphoprotein,Polymorphism,Reference proteome,Repeat,Transmembrane,Transmembrane helix,
LGR5	leucine rich repeat containing G protein-coupled receptor 5(LGR5)	Homo sapiens	CARDIOVASCULAR,METABOLIC,RENAL,UNKNOWN,	GO:0001942~hair follicle development,GO:0007186~G-protein coupled receptor signaling pathway,GO:0009994~oocyte differentiation,GO:0042127~regulation of cell proliferation,GO:0048839~inner ear development,GO:0090263~positive regulation of canonical Wnt signaling pathway,GO:2001013~epithelial cell proliferation involved in renal tubule morphogenesis,	GO:0004888~transmembrane signaling receptor activity,GO:0004930~G-protein coupled receptor activity,GO:0005515~protein binding,GO:0016500~protein-hormone receptor activity,			R-HSA-4641263:R-HSA-4641263,	3D-structure,Alternative splicing,Cell membrane,Complete proteome,Disulfide bond,G-protein coupled receptor,Glycoprotein,Golgi apparatus,Leucine-rich repeat,Membrane,Polymorphism,Receptor,Reference proteome,Repeat,Signal,Transducer,Transmembrane,Transmembrane helix,
MED27	mediator complex subunit 27(MED27)	Homo sapiens	CARDIOVASCULAR,METABOLIC,	GO:0006357~regulation of transcription from RNA polymerase II promoter,GO:0006367~transcription initiation from RNA polymerase II promoter,GO:0016567~protein ubiquitination,GO:0019827~stem cell population maintenance,	GO:0003713~transcription coactivator activity,GO:0005515~protein binding,GO:0061630~ubiquitin protein ligase activity,	hsa04919:Thyroid hormone signaling pathway,		R-HSA-1989781:R-HSA-1989781,R-HSA-212436:R-HSA-212436,R-HSA-381340:R-HSA-381340,	Activator,Alternative splicing,Complete proteome,Methylation,Nucleus,Phosphoprotein,Reference proteome,Transcription,Transcription regulation,
MYOF	myoferlin(MYOF)	Homo sapiens	CHEMDEPENDENCY,HEMATOLOGICAL,NEUROLOGICAL,PHARMACOGENOMIC,	GO:0001778~plasma membrane repair,GO:0006936~muscle contraction,GO:0008015~blood circulation,GO:0030947~regulation of vascular endothelial growth factor receptor signaling pathway,GO:0034605~cellular response to heat,	GO:0005515~protein binding,GO:0005543~phospholipid binding,				3D-structure,Acetylation,Alternative splicing,Cell membrane,Complete proteome,Cytoplasmic vesicle,Membrane,Nucleus,Phosphoprotein,Polymorphism,Proteomics identification,Reference proteome,Repeat,Signal-anchor,Transmembrane,Transmembrane helix,
OTC	ornithine carbamoyltransferase(OTC)	Homo sapiens	CARDIOVASCULAR,METABOLIC,NEUROLOGICAL,	GO:0000050~urea cycle,GO:0001889~liver development,GO:0006593~ornithine catabolic process,GO:0007494~midgut development,GO:0010043~response to zinc ion,GO:0019240~citrulline biosynthetic process,GO:0032868~response to insulin,GO:0042450~arginine biosynthetic process via ornithine,GO:0042493~response to drug,GO:0055081~anion homeostasis,GO:0070207~protein homotrimerization,GO:0070781~response to b…	GO:0004585~ornithine carbamoyltransferase activity,GO:0005543~phospholipid binding,GO:0016597~amino acid binding,GO:0042301~phosphate ion binding,	hsa00220:Arginine biosynthesis,hsa01100:Metabolic pathways,hsa01130:Biosynthesis of antibiotics,hsa01230:Biosynthesis of amino acids,	311250~Ornithine transcarbamylase deficiency,	R-HSA-70635:R-HSA-70635,	3D-structure,Acetylation,Amino-acid biosynthesis,Arginine biosynthesis,Complete proteome,Disease mutation,Mitochondrion,Phosphoprotein,Polymorphism,Reference proteome,Transferase,Transit peptide,Urea cycle,
OSBPL3	oxysterol binding protein like 3(OSBPL3)	Homo sapiens	CARDIOVASCULAR,CHEMDEPENDENCY,METABOLIC,RENAL,	GO:0006869~lipid transport,	GO:0005515~protein binding,GO:0015485~cholesterol binding,				Alternative splicing,Cell membrane,Cell projection,Complete proteome,Cytoplasm,Endoplasmic reticulum,Lipid transport,Lipid-binding,Membrane,Nucleus,Phosphoprotein,Polymorphism,Proteomics identification,Reference proteome,Transport,
POSTN	periostin(POSTN)	Homo sapiens	AGING,CANCER,INFECTION,METABOLIC,NEUROLOGICAL,PHARMACOGENOMIC,	GO:0001501~skeletal system development,GO:0001666~response to hypoxia,GO:0001953~negative regulation of cell-matrix adhesion,GO:0003073~regulation of systemic arterial blood pressure,GO:0007155~cell adhesion,GO:0008593~regulation of Notch signaling pathway,GO:0009612~response to mechanical stimulus,GO:0014850~response to muscle activity,GO:0014911~positive regulation of smooth muscle cell migrati…	GO:0005515~protein binding,GO:0008201~heparin binding,GO:0046872~metal ion binding,GO:0050839~cell adhesion molecule binding,				Alternative splicing,Cell adhesion,Complete proteome,Disulfide bond,Extracellular matrix,Gamma-carboxyglutamic acid,Glycoprotein,Golgi apparatus,Heparin-binding,Polymorphism,Proteomics identification,Reference proteome,Repeat,Secreted,Signal,
PLEKHA2	pleckstrin homology domain containing A2(PLEKHA2)	Homo sapiens	CHEMDEPENDENCY,METABOLIC,	GO:0001954~positive regulation of cell-matrix adhesion,	GO:0001968~fibronectin binding,GO:0005515~protein binding,GO:0005545~1-phosphatidylinositol binding,GO:0030165~PDZ domain binding,GO:0035091~phosphatidylinositol binding,GO:0043236~laminin binding,				Cell membrane,Complete proteome,Cytoplasm,Isopeptide bond,Lipid-binding,Membrane,Nucleus,Phosphoprotein,Polymorphism,Proteomics identification,Reference proteome,Repeat,Ubl conjugation,
REG1B	regenerating family member 1 beta(REG1B)	Homo sapiens	IMMUNE,	GO:0008283~cell proliferation,	GO:0030246~carbohydrate binding,				Complete proteome,Disulfide bond,Glycoprotein,Lectin,Polymorphism,Proteomics identification,Reference proteome,Secreted,Signal,
SPP1	secreted phosphoprotein 1(SPP1)	Homo sapiens	AGING,CANCER,CARDIOVASCULAR,CHEMDEPENDENCY,DEVELOPMENTAL,IMMUNE,INFECTION,METABOLIC,NEUROLOGICAL,NORMALVARIATION,OTHER,PHARMACOGENOMIC,RENAL,UNKNOWN,VISION,	GO:0001503~ossification,GO:0001649~osteoblast differentiation,GO:0006954~inflammatory response,GO:0007155~cell adhesion,GO:0007566~embryo implantation,GO:0022617~extracellular matrix disassembly,GO:0030198~extracellular matrix organization,GO:0031214~biomineral tissue development,GO:0033280~response to vitamin D,GO:0045780~positive regulation of bone resorption,GO:0046697~decidualization,GO:00485…	GO:0005125~cytokine activity,GO:0005515~protein binding,GO:0050840~extracellular matrix binding,	hsa04151:PI3K-Akt signaling pathway,hsa04510:Focal adhesion,hsa04512:ECM-receptor interaction,hsa04620:Toll-like receptor signaling pathway,		R-HSA-1474228:R-HSA-1474228,R-HSA-186797:R-HSA-186797,R-HSA-216083:R-HSA-216083,	3D-structure,Alternative splicing,Biomineralization,Cell adhesion,Complete proteome,Cytokine,Direct protein sequencing,Glycoprotein,Phosphoprotein,Polymorphism,Proteomics identification,Reference proteome,Secreted,Sialic acid,Signal,
SEMA3C	semaphorin 3C(SEMA3C)	Homo sapiens	CARDIOVASCULAR,HEMATOLOGICAL,METABOLIC,	GO:0001755~neural crest cell migration,GO:0001756~somitogenesis,GO:0001974~blood vessel remodeling,GO:0003151~outflow tract morphogenesis,GO:0003215~cardiac right ventricle morphogenesis,GO:0003350~pulmonary myocardium development,GO:0006955~immune response,GO:0007411~axon guidance,GO:0009791~post-embryonic development,GO:0021915~neural tube development,GO:0030335~positive regulation of cell migr…	GO:0030215~semaphorin receptor binding,GO:0038191~neuropilin binding,GO:0045499~chemorepellent activity,	hsa04360:Axon guidance,			Alternative splicing,Complete proteome,Developmental protein,Differentiation,Disulfide bond,Glycoprotein,Immunoglobulin domain,Neurogenesis,Polymorphism,Reference proteome,Secreted,Signal,
SERPINB5	serpin family B member 5(SERPINB5)	Homo sapiens		GO:0002009~morphogenesis of an epithelium,GO:0006928~movement of cell or subcellular component,GO:0010951~negative regulation of endopeptidase activity,GO:0030198~extracellular matrix organization,GO:0050678~regulation of epithelial cell proliferation,GO:0060512~prostate gland morphogenesis,	GO:0004867~serine-type endopeptidase inhibitor activity,GO:0005515~protein binding,	hsa04115:p53 signaling pathway,hsa05206:MicroRNAs in cancer,			3D-structure,Alternative splicing,Complete proteome,Direct protein sequencing,Glycoprotein,Polymorphism,Proteomics identification,Reference proteome,Secreted,
SMIM24	small integral membrane protein 24(SMIM24)	Homo sapiens							Coiled coil,Complete proteome,Membrane,Proteomics identification,Reference proteome,Signal,Transmembrane,Transmembrane helix,
SLC44A4	solute carrier family 44 member 4(SLC44A4)	Homo sapiens	CANCER,IMMUNE,RENAL,REPRODUCTION,	GO:0006656~phosphatidylcholine biosynthetic process,GO:0008292~acetylcholine biosynthetic process,GO:0015871~choline transport,GO:0030307~positive regulation of cell growth,GO:0055085~transmembrane transport,GO:0061526~acetylcholine secretion,	GO:0015220~choline transmembrane transporter activity,	hsa05231:Choline metabolism in cancer,		R-HSA-1483191:R-HSA-1483191,R-HSA-425366:R-HSA-425366,	Alternative splicing,Complete proteome,Glycoprotein,Membrane,Polymorphism,Proteomics identification,Reference proteome,Transmembrane,Transmembrane helix,
SLC5A1	solute carrier family 5 member 1(SLC5A1)	Homo sapiens	AGING,CHEMDEPENDENCY,METABOLIC,	GO:0001951~intestinal D-glucose absorption,GO:0006814~sodium ion transport,GO:0008645~hexose transport,GO:0015758~glucose transport,GO:0055085~transmembrane transport,GO:1904659~glucose transmembrane transport,	GO:0005215~transporter activity,GO:0005412~glucose:sodium symporter activity,GO:0005515~protein binding,	hsa04973:Carbohydrate digestion and absorption,hsa04976:Bile secretion,hsa04978:Mineral absorption,	606824~Glucose/galactose malabsorption,	R-HSA-189200:R-HSA-189200,R-HSA-428808:R-HSA-428808,R-HSA-429593:R-HSA-429593,R-HSA-5656364:R-HSA-5656364,	Alternative splicing,Complete proteome,Disease mutation,Disulfide bond,Glycoprotein,Ion transport,Membrane,Phosphoprotein,Polymorphism,Reference proteome,Sodium,Sodium transport,Sugar transport,Symport,Transmembrane,Transmembrane helix,Transport,
SLC6A14	solute carrier family 6 member 14(SLC6A14)	Homo sapiens	METABOLIC,PHARMACOGENOMIC,PSYCH,	GO:0003333~amino acid transmembrane transport,GO:0006520~cellular amino acid metabolic process,GO:0006810~transport,GO:0006836~neurotransmitter transport,GO:0006865~amino acid transport,GO:0009636~response to toxic substance,	GO:0005328~neurotransmitter:sodium symporter activity,GO:0015171~amino acid transmembrane transporter activity,		300306~Obesity, susceptibility to, BMIQ11,	R-HSA-352230:R-HSA-352230,R-HSA-442660:R-HSA-442660,R-HSA-5619094:R-HSA-5619094,	Amino-acid transport,Complete proteome,Glycoprotein,Membrane,Obesity,Reference proteome,Symport,Transmembrane,Transmembrane helix,Transport,
TMC7	transmembrane channel like 7(TMC7)	Homo sapiens		GO:0006811~ion transport,					Alternative splicing,Complete proteome,Glycoprotein,Ion channel,Ion transport,Membrane,Phosphoprotein,Polymorphism,Proteomics identification,Reference proteome,Transmembrane,Transmembrane helix,Transport,
